# Supplementary material for: Integrated chromatin and transcriptomic profiling reveals sex-specific mechanisms of gene regulation in hepatic nutrient responses
Source: PLoS Biol. 2026 Feb 12;24(2):e3003601. doi: 10.1371/journal.pbio.3003601 (PMC12900309; doi:10.1371/journal.pbio.3003601)
Supplement: S1 Table — (XLSX) [file pbio.3003601.s001.xlsx]

## Sheet: stats
DARs by ATAC-seq (Global)
Sex	Comparison	Loss	Gain
female	FHFD vs FCD	2897	3972
	FWD vs FCD	2737	3926
	FWD vs FHFD	1987	2088
male	MHFD vs MCD	994	969
	MWD vs MCD	606	1330
	MWD vs MHFD	868	1113
	3' UTR	5' UTR	Intergenic	TTS	exon	intron	non-coding	promoter-TSS
FHFD	0.684333	2.25684	36.5172	1.39779	3.3343	35.5562	0.553291	19.6855
FWD	0.855471	2.40132	37.2355	1.39577	3.30182	36.1999	0.69038	17.9199
MHFD	0.866021	1.52827	43.5558	1.06979	4.17728	35.9144	0.560367	12.3281
MWD	0.72314	3.09917	33.8326	1.08471	6.97314	33.626	0.72314	19.938

## Sheet: ATAC-seq_peaks_and_annotation
Probe	Chromosome	Start	End	Gene Name	Annotation	Distance to TSS	Nearest Refseq	FChow1	FChow2	FChow3	FHFD1	FHFD2	FHFD3	FWD1	FWD2	FWD3	MChow1	MChow2	MChow3	MHFD1	MHFD2	MHFD3	MWD1	MWD2	MWD3
1246358..1246556	Y	1246358	1246556	Zfy2	Intergenic	179900	NM_009571	0.0704426	0.677656	0.1639	0	0	0.121814	0	0	0.323011	0.351017	0.151016	0.195755	0	0.17006	0	0.381767	0.381864	0.477219
1263588..1263864	Y	1263588	1263864	Zfy2	Intergenic	162631	NM_009571	0.140885	0.096808	0.655598	0.250622	0	0.243627	0.152836	1.65758	0.161506	0.351017	0.151016	0	0	0	0.403028	0.218153	0.572796	0.0795365
1266034..1266322	Y	1266034	1266322	Zfy2	Intergenic	160179	NM_009571	0.140885	0.096808	0.1639	0.375932	0.108709	0.365441	0.305673	1.10505	1.61506	0.117006	0.302032	0.489388	0.331091	0.17006	0	0.218153	0.954659	0.397683
1266677..1266956	Y	1266677	1266956	Zfy2	Intergenic	159540	NM_009571	0.352213	0.193616	0	0.501243	0.108709	0.121814	0	0.552526	0.161506	0.234012	0	0.293633	0	1.02036	0.134343	0.163614	0.668261	0.0795365
1267443..1267727	Y	1267443	1267727	Zfy2	Intergenic	158772	NM_009571	0.0704426	0.48404	0.1639	0.626554	0.543546	1.70539	0	0	0.161506	0.175509	0.302032	0.195755	0	0.0850298	0.940398	0.381767	0.381864	0.397683
1267839..1268134	Y	1267839	1268134	Zfy2	Intergenic	158370	NM_009571	0.281771	0.387232	0.819498	0.250622	0.543546	0.243627	0.458509	0.736701	0.484517	0.351017	0.453049	0.0978776	0.331091	0.510179	0.806055	0.218153	0.859193	0.477219
1268195..1268472	Y	1268195	1268472	Zfy2	Intergenic	158023	NM_009571	0.211328	0.096808	0.1639	0.125311	0.434836	0.365441	0	0	0.161506	0.175509	0.151016	0.293633	0.662182	0.340119	0.268685	0.272691	0.47733	0.318146
1270531..1270729	Y	1270531	1270729	Zfy2	Intergenic	155727	NM_009571	0.140885	0.48404	0.327799	0	0.217418	0.609068	0	1.4734	0.323011	0.351017	0.151016	0.195755	0	0.0850298	0	0.545381	0.572796	0.0795365
1311445..1311906	Y	1311445	1311906	Zfy2	Intergenic	114681	NM_009571	0.0704426	0.096808	0	1.1278	0.108709	0.121814	0.152836	0.184175	0	0.234012	0.151016	0	0.165545	0	0.268685	0.163614	0.381864	0.0795365
1312800..1313086	Y	1312800	1313086	Zfy2	Intergenic	113414	NM_009571	0.493098	0.290424	0.1639	0.125311	0.217418	0.609068	0.152836	0	0	0.234012	0.302032	0.195755	1.821	0.255089	0.53737	0.327229	0.381864	0.477219
1314641..1315029	Y	1314641	1315029	Zfy2	Intergenic	111522	NM_009571	0.0704426	0.290424	0.491699	0.375932	0.108709	0	0	0.368351	0	0	0.226524	0.39151	0.165545	0.255089	0.134343	0.109076	0.572796	0.318146
1481143..1481346	Y	1481143	1481346	Zfy2	Intergenic	-54888	NM_009571	0.281771	0.193616	0	0	0.108709	0.121814	0	0	0.161506	0.292514	0.302032	0.0978776	0.331091	1.27545	0.806055	0.327229	0.47733	0.159073
1481725..1482042	Y	1481725	1482042	Zfy2	Intergenic	-55527	NM_009571	1.83151	1.64574	0.655598	1.37842	0.108709	0.243627	0.458509	0.552526	0.646023	0.175509	0.377541	0.489388	0.331091	0.680239	0.268685	0.272691	0.381864	0.795365
1482465..1482729	Y	1482465	1482729	Zfy2	Intergenic	-56240	NM_009571	0.704426	1.06489	0.491699	0.250622	0.434836	0.852695	1.6812	0.920876	0	0.175509	0.679573	0.78302	0.331091	0.255089	0.268685	0.654458	0.668261	0.954439
1487048..1487447	Y	1487048	1487447	Zfy2	Intergenic	-60891	NM_009571	0.140885	0.290424	0.491699	0	0.434836	0.243627	0.152836	0.184175	0.161506	0.117006	0.0755081	0.0978776	0.165545	0.935328	0.134343	0.163614	0	0.23861
1589243..1589488	Y	1589243	1589488	Zfy2	Intergenic	-163009	NM_009571	0.352213	0.677656	0.655598	1.1278	0.108709	0.243627	0.611345	0.736701	0.161506	0.760537	0.377541	0.489388	0.496636	0.255089	0.403028	0.981686	0.668261	0.477219
1591652..1592112	Y	1591652	1592112	Zfy2	Intergenic	-165525	NM_009571	0.0704426	0.193616	0	0.751865	0	0	0	0	0	0.0585029	0.0755081	0	0	0	0.134343	0	0.0954659	0.0795365
1604727..1604925	Y	1604727	1604925	Zfy2	Intergenic	-178469	NM_009571	0.281771	0.193616	0	0.250622	0	0	0	1.84175	0	0.117006	0.0755081	0.0978776	0	0.17006	0	0.218153	0	0.159073
1634980..1635289	Y	1634980	1635289	Zfy2	Intergenic	-208778	NM_009571	2.88815	1.83935	2.13069	2.38091	0.760964	2.19264	1.98687	0	1.77656	1.34557	1.13262	0.685143	0.496636	0.765268	1.8808	0.981686	1.33652	1.7498
1649765..1649963	Y	1649765	1649963	H2al2c	Intergenic	-205145	NM_001177569	0.422656	0.677656	0	1.25311	0.217418	0.243627	0.152836	0.184175	0	0.117006	0.377541	0.195755	0	0.0850298	0.671713	0.327229	0	0.556756
1655947..1656364	Y	1655947	1656364	H2al2c	Intergenic	-198853	NM_001177569	0.422656	0	0	0.375932	0	0	0.152836	0.184175	0.323011	0.0585029	0	0.195755	0.165545	0.0850298	0	0.0545381	0.190932	0.0795365
1714989..1715287	Y	1714989	1715287	H2al2c	Intergenic	-139871	NM_001177569	0.281771	0.387232	0	0.250622	1.08709	0	0	0.736701	0.323011	0.234012	0.226524	0.195755	0.331091	0.0850298	0.268685	0.218153	0.286398	0.318146
1717160..1717442	Y	1717160	1717442	H2al2c	Intergenic	-137708	NM_001177569	0.422656	0.387232	0	0.125311	0	0.487254	0.152836	0.736701	0.161506	0.0585029	0.226524	0.293633	0.165545	0.595209	0	0.327229	0	0.397683
1743132..1743427	Y	1743132	1743427	H2al2c	Intergenic	-111729	NM_001177569	0.422656	0.193616	0.1639	0.125311	0	0	0.305673	0	0	0.175509	0	0	0	0.255089	0	0.218153	0	0
1744960..1745264	Y	1744960	1745264	H2al2c	Intergenic	-109897	NM_001177569	0.563541	0.387232	0	0.626554	0.326127	0.243627	0.764182	0.184175	0	0.468023	0.453049	0.293633	0.165545	0.0850298	0	0.87261	0.47733	0.159073
1751747..1752611	Y	1751747	1752611	H2al2c	Intergenic	-102830	NM_001177569	1.76107	1.35531	0.983397	1.87966	1.1958	0.974508	0.458509	1.28923	1.93807	0.643532	0.830589	0.685143	0.165545	1.10539	0.671713	0.818072	1.14559	0.715829
1769366..1769701	Y	1769366	1769701	H2al2c	Intergenic	-85475	NM_001177569	0.845312	1.93616	0.655598	0.375932	0.652255	0.730881	0.764182	0.920876	0.807528	0.351017	0.755081	0.293633	0	0.340119	0.134343	0.490843	0.763727	0.477219
1788266..1788823	Y	1788266	1788823	H2al2c	Intergenic	-66464	NM_001177569	0.281771	0	0	0.375932	0.108709	0.365441	0	0.184175	0.161506	0.234012	0	0.0978776	0	0	0	0.218153	0.190932	0
1789024..1789801	Y	1789024	1789801	H2al2c	Intergenic	-65596	NM_001177569	0.281771	0	0	1.62904	0.434836	0	0.305673	0	0	0.234012	0.0755081	0.195755	0.331091	0.425149	1.07474	0.272691	0.190932	0.159073
1789822..1790995	Y	1789822	1790995	H2al2c	Intergenic	-64600	NM_001177569	0.352213	0.48404	0	0.877176	0.326127	0.243627	0.152836	0	0	0.175509	0.377541	0.293633	0.331091	1.19042	0.134343	0.327229	0.47733	0.23861
1792455..1793047	Y	1792455	1793047	H2al2c	Intergenic	-62258	NM_001177569	0.140885	0.096808	0.1639	0	0.326127	0.365441	1.06985	0	0	0.175509	0.0755081	0	0.662182	0.17006	0.268685	0.0545381	0.0954659	0.159073
2474812..2475099	Y	2474812	2475099	Gm3376	Intergenic	87698	NM_001270512	0.140885	0	0.1639	0.125311	0	0	0	0	0	0.175509	0.302032	0	0.165545	0	0.134343	0.109076	0.190932	0.23861
2477056..2477515	Y	2477056	2477515	Gm3376	Intergenic	90028	NM_001270512	0.493098	0.677656	0.1639	0.250622	0.326127	0.243627	0.152836	0.552526	0.484517	0.292514	0.453049	0.195755	0.165545	0.17006	0	0.599919	0.381864	0.0795365
2477995..2478193	Y	2477995	2478193	Gm3376	Intergenic	90836	NM_001270512	0.704426	0	0.1639	0.125311	0.217418	0.243627	0	0.736701	0	0.351017	0.226524	0.0978776	0.496636	0.425149	0	0.109076	0.572796	0.0795365
2486061..2486813	Y	2486061	2486813	Gm3376	Intergenic	99179	NM_001270512	0.281771	0	0	0.375932	0.326127	0.121814	0.305673	0.736701	0	0.175509	0.604065	0.685143	0.662182	0.340119	0	0.218153	0.954659	0.477219
2488763..2488961	Y	2488763	2488961	Gm3376	Intergenic	101604	NM_001270512	0.140885	0	0.1639	0.125311	0	0.243627	0.305673	0.184175	0	0.117006	0	0.195755	0.165545	0.17006	0	0.272691	0	0.0795365
2495474..2495672	Y	2495474	2495672	Gm3376	Intergenic	108315	NM_001270512	1.54974	1.93616	0.983397	0.375932	0.326127	1.33995	2.13971	3.13098	2.7456	0.702035	0.302032	0.880898	0.993273	0.765268	1.47777	0.545381	0.859193	0.715829
2495901..2496163	Y	2495901	2496163	Gm3376	Intergenic	108774	NM_001270512	0.352213	0.096808	0.1639	0.375932	0.108709	1.21814	0	0.184175	0	0.40952	0.377541	0.0978776	0	0.0850298	0	0.327229	0.190932	0.477219
2565741..2565939	Y	2565741	2565939	Gm3376	Intergenic	178582	NM_001270512	2.18372	3.87232	1.639	1.00249	1.84805	2.43627	1.06985	1.10505	2.09957	0.643532	0.604065	1.46816	0.993273	0.765268	0.806055	1.30892	0.763727	0.954439
2583828..2584026	Y	2583828	2584026	Gm3376	Intergenic	196669	NM_001270512	0.352213	0.096808	0.327799	0.125311	0.434836	0.243627	0	0	0.323011	0.585029	0.453049	0.0978776	0.496636	0.0850298	0.268685	0.436305	0.668261	0.159073
2604219..2604718	Y	2604219	2604718	Gm3376	Intergenic	217211	NM_001270512	0.140885	0.580848	0.327799	0.250622	0.108709	0	0.152836	0.920876	0.323011	0.292514	0.453049	0.0978776	0	0.510179	0.403028	0.109076	0.668261	0.159073
2779630..2780019	Y	2779630	2780019	Gm3376	Intergenic	392567	NM_001270512	0.140885	0.193616	1.639	0.751865	0.108709	0	0.152836	0.184175	0.323011	0.40952	0.226524	0.489388	0.165545	0.0850298	0.268685	0.381767	0.286398	0.556756
2780230..2782489	Y	2780230	2782489	Gm3376	Intergenic	394102	NM_001270512	0.422656	0.096808	0	0.751865	0.108709	0.487254	0.152836	0	0.484517	0.40952	0	0.0978776	0.165545	0.255089	0.134343	0.218153	0.0954659	0.23861
2782562..2783827	Y	2782562	2783827	Gm3376	Intergenic	395937	NM_001270512	0.281771	0.290424	0.1639	0	0.108709	0.243627	0.764182	0	0.161506	0.292514	0.151016	0.195755	0	0.17006	0.134343	0.218153	0.47733	0
2788539..2788846	Y	2788539	2788846	Gm3376	Intergenic	401435	NM_001270512	0.422656	0.774464	1.3112	2.13028	0.217418	0.487254	1.22269	1.4734	0.807528	0.234012	0.226524	0.880898	0.165545	0.680239	0.53737	0.599919	0.381864	0.477219
2794994..2796010	Y	2794994	2796010	Gm3376	Intergenic	408244	NM_001270512	2.60638	2.80743	3.44189	5.13774	1.73935	3.04534	4.12658	6.63031	4.03764	2.57413	2.71829	2.64269	3.31091	2.46586	6.04542	1.1453	4.29597	3.18146
2796192..2796696	Y	2796192	2796696	Gm3376	Intergenic	409186	NM_001270512	0.140885	0.774464	0.327799	0.250622	0.108709	0	0.611345	0.368351	0.323011	0.292514	0.453049	0.195755	0	0	0.403028	0.163614	0.381864	0.477219
2796906..2797366	Y	2796906	2797366	Gm3376	Intergenic	409878	NM_001270512	0.0704426	0.096808	0	0	0.326127	0	0.152836	0.184175	0.323011	0.175509	0.0755081	0	0.165545	0.0850298	0	0.272691	0	0
2851003..2851453	Y	2851003	2851453	Gm3376	Intergenic	463970	NM_001270512	0.563541	0.096808	0.1639	0.501243	1.30451	0.121814	0.305673	0.368351	0	0.292514	0.377541	0.39151	0.165545	0.17006	0.134343	0.381767	0.763727	0
2851595..2852669	Y	2851595	2852669	Gm3376	Intergenic	464874	NM_001270512	0.211328	0.290424	0.327799	0.375932	0.217418	0.365441	0.458509	0.552526	0.161506	0.351017	0.302032	0.195755	0	0.680239	0	0.327229	0.190932	0.397683
2853043..2853568	Y	2853043	2853568	Gm3376	Intergenic	466048	NM_001270512	0	0.290424	0	0	0.217418	0	0	0.368351	0.161506	0.175509	0.151016	0	0	0.0850298	0.134343	0.272691	0	0.0795365
2853809..2854091	Y	2853809	2854091	Gm3376	Intergenic	466692	NM_001270512	0.352213	0.580848	0.1639	0.375932	0.108709	0.243627	0.305673	0.184175	0.323011	0.175509	0.302032	0.293633	0	0.17006	0.134343	0.163614	0.190932	0.477219
2857586..2859251	Y	2857586	2859251	Gm3376	Intergenic	471161	NM_001270512	0.211328	0	0.327799	0	0.108709	0.487254	0	0	0.161506	0.234012	0.0755081	0.489388	0	0.17006	0	0.272691	0.190932	0.397683
2860410..2860734	Y	2860410	2860734	Gm3376	Intergenic	473314	NM_001270512	0.140885	0.096808	0.1639	0	0	0.121814	0.458509	1.28923	0.484517	0.117006	0.151016	0.685143	0	0.340119	0.671713	0.327229	0.381864	0.318146
2863112..2863409	Y	2863112	2863409	Gm3376	Intergenic	476003	NM_001270512	0.211328	0.096808	0	0.375932	0.108709	0.121814	0	0.552526	0	0.175509	0.226524	0.0978776	0.331091	1.19042	0	0.109076	0.190932	0.23861
2875727..2877548	Y	2875727	2877548	Gm3376	Intergenic	489380	NM_001270512	0	0	0	0	0	0.121814	0.305673	0.368351	0.323011	0.117006	0.226524	0.0978776	0	0.680239	0.403028	0.109076	0.286398	0.0795365
2881240..2881440	Y	2881240	2881440	Gm3376	Intergenic	494082	NM_001270512	0.140885	0.193616	0.327799	0.626554	0.326127	1.58358	0	0.736701	0.323011	0.175509	0.453049	0.489388	0	0.340119	0.53737	0.327229	0	0.874902
2883140..2884080	Y	2883140	2884080	Gm3376	Intergenic	496352	NM_001270512	2.25416	2.4202	0.983397	0.626554	0.760964	2.31446	0.764182	1.65758	0.807528	1.22856	1.20813	1.07665	1.98655	1.87066	1.61211	1.19984	1.62292	0.954439
2884698..2885085	Y	2884698	2885085	Gm3376	Intergenic	497634	NM_001270512	0.563541	0.580848	0.655598	1.75435	0.543546	0	0.152836	0.552526	0	0.40952	1.13262	0.587265	0.496636	0.850298	0.53737	0.490843	1.24106	0.556756
2888358..2889080	Y	2888358	2889080	Gm3376	Intergenic	501461	NM_001270512	1.40885	2.71062	0.983397	1.00249	1.08709	1.09632	1.6812	0.736701	0.161506	0.877543	1.35915	0.880898	1.98655	0.850298	1.34343	1.09076	1.14559	1.11351
2890537..2892767	Y	2890537	2892767	Gm3376	Intergenic	504394	NM_001270512	0.422656	0.096808	0.1639	1.75435	0.108709	0.243627	0.305673	0.368351	0.161506	0.234012	0.302032	0.587265	0.165545	0.17006	0.134343	0.490843	0.47733	0.23861
2897669..2897874	Y	2897669	2897874	Gm3376	Intergenic	510514	NM_001270512	0.140885	0.290424	0	0	0.108709	0.365441	0.611345	0	0	0.468023	0.0755081	0.0978776	0.165545	0	0	0.163614	0.286398	0.23861
2898399..2898833	Y	2898399	2898833	Gm3376	Intergenic	511358	NM_001270512	0.986197	0.580848	1.1473	0.250622	0.217418	0.243627	0	1.4734	0.323011	0.351017	0.226524	0.489388	0.165545	0.510179	0.671713	0.381767	0.286398	0.477219
2899307..2899542	Y	2899307	2899542	Gm3376	Intergenic	512167	NM_001270512	0.422656	0.387232	0.327799	0.250622	0.108709	0.121814	0.917018	0.184175	0	0.234012	0.226524	0.195755	0.331091	0.0850298	0	0.545381	0	0.159073
2899800..2900146	Y	2899800	2900146	Gm3376	Intergenic	512715	NM_001270512	1.40885	1.83935	0.655598	1.1278	0.869673	0.730881	1.22269	1.10505	0.969034	0.994549	0.226524	0.587265	0.993273	0.595209	0.53737	0.763534	0.859193	0.318146
2900463..2901200	Y	2900463	2901200	Gm3376	Intergenic	513574	NM_001270512	2.60638	2.22658	4.26139	2.75684	1.95676	3.89803	4.89076	2.76263	3.23011	2.92514	2.41626	1.66392	5.29745	3.57125	1.74645	2.23606	3.05491	2.22702
2901479..2902070	Y	2901479	2902070	Gm3376	Intergenic	514517	NM_001270512	0.211328	0	0.327799	0	0	0.121814	0.152836	0	0	0.117006	0.151016	0.195755	0.165545	0.510179	0	0.163614	0.0954659	0.23861
2902174..2902549	Y	2902174	2902549	Gm3376	Intergenic	515104	NM_001270512	0.281771	0.193616	0	0.250622	0.326127	0	0.152836	0.184175	0	0.234012	0.151016	0.0978776	0.165545	0.595209	0.268685	0.327229	0.190932	0
3000011..3000648	9	3000011	3000648	Mir101c	Intergenic	38413	NR_039546	0.211328	0.096808	0	0	0.869673	0.121814	0.152836	0.920876	0.969034	0.40952	0.453049	0.293633	0.662182	0.680239	0.134343	0.381767	0.286398	0.556756
3000560..3000811	6	3000560	3000811	Gm8579	Intergenic	-237833	NR_036696	0.281771	0.387232	0.1639	0.250622	0	0.609068	0.305673	0	0	0.292514	0.151016	0.195755	0.165545	0	0	0.327229	0.190932	0.159073
3001281..3001615	9	3001281	3001615	Mir101c	Intergenic	37295	NR_039546	0.281771	0.677656	0.1639	0.250622	0.543546	0.121814	0	1.28923	0.323011	0.0585029	0.302032	0	0.331091	0.0850298	0.134343	0	0.381864	0
3001833..3002031	3	3001833	3002031	Hnf4g	Intergenic	-506098	NM_013920	1.19752	0.96808	0.983397	2.75684	1.84805	1.8272	2.59822	1.65758	1.61506	1.87209	0.906097	1.66392	2.48318	3.23113	2.41817	0.981686	2.29118	1.43166
3004062..3004260	3	3004062	3004260	Hnf4g	Intergenic	-503869	NM_013920	0.422656	0	0.327799	0.501243	0.108709	0	0.305673	0.920876	0.161506	0.234012	0.302032	0.39151	0.496636	0.17006	0.134343	0.218153	0.763727	0
3004909..3005108	18	3004909	3005108	Vmn1r238	Intergenic	118403	NM_001167539	0	0.193616	0.1639	1.37842	0.217418	0.365441	0	0.368351	0.161506	0.0585029	0.0755081	0.0978776	0.331091	0	0	0.0545381	0.190932	0
3005769..3005970	18	3005769	3005970	Vmn1r238	Intergenic	117542	NM_001167539	0.0704426	0.096808	0	0.250622	0.108709	0	0	0.184175	0.161506	0.117006	0.226524	0	0	0	0.53737	0.109076	0.0954659	0.159073
3007191..3007389	3	3007191	3007389	Hnf4g	Intergenic	-500740	NM_013920	3.8039	3.48509	4.75309	5.38837	3.04386	4.5071	3.3624	5.15691	4.03764	4.32921	4.00193	4.99176	4.63527	3.82634	4.29896	3.32683	5.44156	5.32895
3007541..3007907	17	3007541	3007907	Pisd-ps2	Intergenic	76459	NR_003519	0.211328	0.387232	0	0.125311	0.652255	0.243627	0.152836	0.184175	0	0	0.0755081	0.489388	1.15882	0.17006	0.806055	0.327229	0.190932	0.0795365
3007563..3008223	4	3007563	3008223	Vmn1r2	Intergenic	-91337	NM_001167534	0.0704426	0.096808	0.491699	0	0.326127	0.121814	0.917018	0	0	0.234012	0.226524	0.0978776	0	0.255089	0.268685	0.272691	0	0.318146
3008343..3008562	4	3008343	3008562	Vmn1r2	Intergenic	-90777	NM_001167534	0.422656	0.193616	1.96679	0	0.108709	0	0.152836	0.552526	0.484517	0.175509	0.0755081	0.195755	0.165545	0.0850298	0	0.218153	0.0954659	0.159073
3008688..3009105	18	3008688	3009105	Vmn1r238	Intergenic	114515	NM_001167539	0.352213	0.290424	0.327799	0.125311	0.217418	1.46176	0.458509	0.184175	0.646023	0.175509	0.377541	0.0978776	0	0.0850298	0	0.163614	0.286398	0.23861
3009452..3009688	18	3009452	3009688	Vmn1r238	Intergenic	113842	NM_001167539	0.986197	1.06489	0	0.877176	0.108709	0.487254	0	0	0.484517	0.351017	0.377541	0.685143	0.993273	0.255089	0.268685	0.381767	0.954659	0.159073
3009472..3009670	4	3009472	3009670	Vmn1r2	Intergenic	-89659	NM_001167534	0.140885	0	0.1639	0.125311	0.108709	0	0.305673	0	0	0.117006	0.151016	0.39151	0.165545	0.0850298	0.268685	0.109076	0.190932	0.397683
3009877..3010565	18	3009877	3010565	Vmn1r238	Intergenic	113191	NM_001167539	0.281771	0.774464	0	0	0.326127	0.730881	0	0	0.323011	0.292514	0.453049	0	0.496636	0.255089	0	0.327229	0.381864	0.0795365
3010249..3010859	4	3010249	3010859	Vmn1r2	Intergenic	-88676	NM_001167534	0.140885	0.580848	0.1639	0.501243	0	0.365441	0.152836	0.368351	0	0.234012	0.226524	0.293633	0.993273	0.17006	0.53737	0.272691	0.286398	0.23861
3013106..3013304	3	3013106	3013304	Hnf4g	Intergenic	-494825	NM_013920	0.563541	0.387232	0.491699	0.375932	0.108709	0.121814	0	1.65758	0.323011	0.0585029	0.151016	0.0978776	0	0.255089	0.134343	0.0545381	0.190932	0.0795365
3015222..3015424	9	3015222	3015424	Mir101c	Intergenic	23420	NR_039546	3.59257	5.42125	4.42529	2.75684	2.28289	1.8272	1.52836	3.49933	3.06861	2.51562	3.17134	4.11086	3.642	3.82634	2.41817	2.67237	4.58236	3.10193
3016139..3016486	3	3016139	3016486	Hnf4g	Intergenic	-491717	NM_013920	0.140885	0.096808	0	0.501243	0.108709	0.852695	0.152836	0.368351	1.77656	0.526526	0.0755081	0	0.165545	0.17006	0	0.381767	0.0954659	0.159073
3017882..3018320	4	3017882	3018320	Vmn1r2	Intergenic	-81129	NM_001167534	0.211328	0.096808	0	0.375932	0	0.365441	0.458509	0.920876	0	0.117006	0.377541	0.39151	0	0.0850298	0.671713	0.490843	0.286398	0.159073
3018411..3018698	4	3018411	3018698	Vmn1r2	Intergenic	-80675	NM_001167534	3.94479	3.38828	5.90038	4.88712	2.71773	3.77622	2.90389	2.9468	3.55313	3.56868	3.47337	1.17453	6.29073	3.31616	3.08988	2.50875	3.62771	2.54517
3018463..3018661	1	3018463	3018661	Xkr4	Intergenic	643017	NM_001011874	0.140885	0.193616	0.327799	0.877176	0.434836	0.121814	0.152836	0.368351	0.807528	0.526526	0.151016	0.195755	0.165545	0.17006	0.268685	0.381767	0.381864	0.159073
3022150..3022380	11	3022150	3022380	Pisd-ps1	Intergenic	-1759	NM_001004146	0.211328	0.290424	0	0	0.217418	0.121814	0	0	0	0.117006	0.151016	0.293633	0	0.255089	0.403028	0.163614	0.190932	0.23861
3023396..3023676	9	3023396	3023676	Mir101c	Intergenic	15207	NR_039546	3.66302	2.71062	1.1473	1.87966	1.52193	0.609068	1.22269	0.920876	2.42259	1.11155	1.13262	1.07665	0.827727	0.935328	0.53737	1.19984	1.43199	0.874902
3023981..3024379	11	3023981	3024379	Pisd-ps3	intron	150	NR_003518	0.915754	0.48404	0.983397	0.501243	0.869673	0	0.458509	0.920876	0	0.468023	0.604065	0.587265	0.827727	0.595209	0.53737	1.03622	0.47733	0.23861
3024321..3024541	9	3024321	3024541	Mir101c	Intergenic	14312	NR_039546	1.40885	1.45212	0.655598	1.25311	0.217418	1.21814	1.52836	0	0.484517	0.175509	0.528557	0.39151	0.496636	0.340119	0.268685	0.218153	0.381864	0.556756
3025236..3025439	11	3025236	3025439	Pisd-ps3	intron	1308	NR_003518	0.493098	0.580848	0.327799	0.250622	0	0.121814	0.458509	0.184175	0.161506	0.468023	0.528557	0	0.165545	0.0850298	0.268685	0.654458	0	0.397683
3025457..3025655	9	3025457	3025655	Mir101c	Intergenic	13187	NR_039546	0.704426	0.774464	0.327799	0.125311	0.326127	0.487254	0.152836	0.184175	0.323011	1.28706	0.453049	0.978776	0.827727	0.425149	0	0.818072	1.33652	0.715829
3026727..3026925	17	3026727	3026925	Pisd-ps2	Intergenic	57357	NR_003519	0.0704426	0.193616	0	0.501243	0	0.121814	0	0.920876	0	0.292514	0.302032	0.39151	0	0.255089	0.268685	0.436305	0.286398	0.318146
3029432..3029630	10	3029432	3029630	Cnksr3	Intergenic	-104773	NM_172546	0.0704426	0.387232	0.1639	0	0.217418	0.243627	0	0.368351	1.29205	0.175509	0.0755081	0.0978776	0	0	0.134343	0.272691	0.0954659	0
3030692..3030977	17	3030692	3030977	Pisd-ps2	Intergenic	53348	NR_003519	0.0704426	0.290424	0	0.250622	0.217418	1.21814	0	0.368351	0	0.175509	0.302032	0.293633	0.331091	0.17006	0.134343	0.272691	0.381864	0.159073
3030716..3030997	11	3030716	3030997	Pisd-ps3	TTS	6827	NR_003518	0.140885	0.580848	0	0.125311	0.434836	0.365441	0	0.920876	0	0.175509	0.302032	0.293633	0.165545	0	0	0.272691	0.381864	0.159073
3031835..3032345	11	3031835	3032345	Pisd-ps3	TTS	8060	NR_003518	0.633984	0.290424	0	0.626554	0.326127	0.609068	0.152836	0.552526	0.323011	0.175509	0.604065	0.489388	0.165545	0.680239	0.403028	0.272691	0.668261	0.397683
3033370..3034182	11	3033370	3034182	Pisd-ps3	intron	9746	NR_003518	4.22656	3.29147	4.26139	5.13774	4.56578	5.11617	6.41913	5.34108	2.58409	3.74418	3.77541	4.01298	6.12518	5.10179	4.56765	3.38136	5.44156	3.34054
3034913..3035220	11	3034913	3035220	Pisd-ps3	intron	11037	NR_003518	0.0704426	0.096808	0	1.62904	0	0	0.305673	0.184175	0.323011	0.0585029	0	0.195755	0	0	0.134343	0.109076	0	0.159073
3035464..3036299	2	3035464	3036299	Fam171a1	promoter-TSS	-75	NM_001081161	0.493098	0.48404	1.1473	0.375932	0.217418	0.243627	0.458509	0.368351	0.807528	0.175509	0.604065	0.293633	0.165545	0.255089	0.268685	0.272691	0.381864	0.477219
3035892..3036132	9	3035892	3036132	Mir101c	Intergenic	2731	NR_039546	0.422656	0.48404	0.1639	0.125311	0	0.121814	0.458509	1.65758	0	0.351017	0.151016	0.489388	0.165545	0.340119	0.403028	0.218153	0.668261	0.159073
3036152..3036350	17	3036152	3036350	Pisd-ps2	Intergenic	47932	NR_003519	0.140885	0	0	0.501243	0	0	0.152836	0	0	0.117006	0.151016	0.39151	0.165545	0.17006	0.134343	0.218153	0.47733	0
3036373..3036571	10	3036373	3036571	Cnksr3	Intergenic	-97832	NM_172546	0.281771	0.096808	0.1639	0.125311	0.326127	0	0	0	0	0.175509	0.302032	0.0978776	0	0.0850298	0	0.272691	0.0954659	0.23861
3036773..3036971	11	3036773	3036971	Pisd-ps3	intron	12842	NR_003518	0.915754	1.35531	0.491699	2.13028	0.326127	0.609068	0.611345	1.10505	0.646023	0.81904	0.604065	0.880898	0.662182	0.595209	0.806055	0.599919	0.954659	0.874902
3037178..3037376	17	3037178	3037376	Pisd-ps2	Intergenic	46906	NR_003519	0.563541	1.1617	1.3112	0.375932	0.217418	0.365441	1.6812	0.920876	0.323011	0.468023	0.830589	0.587265	1.15882	1.19042	1.07474	0.763534	0.668261	0.556756
3038014..3038212	9	3038014	3038212	Mir101c	TTS	630	NR_039546	0.140885	0.096808	0.1639	0.751865	0.326127	1.33995	0	0	0.161506	0.234012	0.0755081	0.0978776	0	0	0.403028	0	0.190932	0.23861
3038747..3039143	11	3038747	3039143	Pisd-ps3	intron	14915	NR_003518	0.211328	0.48404	0.1639	0	0.543546	0.121814	0.305673	0	0.807528	0.0585029	0.0755081	0.195755	0.165545	0.17006	0.134343	0.109076	0	0.23861
3042167..3042365	10	3042167	3042365	Cnksr3	Intergenic	-92038	NM_172546	0.140885	0.677656	0.327799	0.501243	0.434836	0	0.152836	0.736701	0.161506	0.175509	0.302032	0.39151	0	0.17006	0.268685	0.327229	0.190932	0.397683
3042957..3045425	11	3042957	3045425	Pisd-ps3	intron	20161	NR_003518	0.493098	0.193616	0	0.125311	0.217418	0.243627	0.305673	0	0	0.292514	0.151016	0.0978776	0.331091	0.340119	0.268685	0.109076	0.381864	0.0795365
3046121..3046351	11	3046121	3046351	Pisd-ps3	exon	22206	NR_003518	2.74726	2.71062	3.11409	1.87966	0.652255	2.55808	1.06985	2.2101	1.45355	1.81359	2.11423	1.95755	1.821	1.7006	2.01514	2.50875	2.57758	1.11351
3046554..3047261	11	3046554	3047261	Pisd-ps3	intron	22878	NR_003518	0.211328	0.096808	0	0.125311	0	0.121814	0	0	0	0	0.226524	0	0.496636	0	0	0	0	0.23861
3047929..3048153	10	3047929	3048153	Cnksr3	Intergenic	-86263	NM_172546	0.211328	0.290424	0	1.00249	0.217418	0	0.152836	0.368351	0	0	0.0755081	0	0.165545	0.0850298	0	0	0	0.0795365
3048889..3049087	2	3048889	3049087	Fam171a1	intron	13031	NM_001081161	0.493098	0.290424	0	0	0.217418	0	0.458509	1.10505	0.323011	0	0.151016	0	0.496636	0.0850298	0.403028	0	0	0.159073
3049536..3049928	10	3049536	3049928	Cnksr3	Intergenic	-84572	NM_172546	1.19752	1.06489	0.491699	0.877176	0.760964	0.487254	0.305673	0.184175	1.61506	1.22856	0.830589	0.78302	0.993273	1.36048	1.61211	0.654458	1.14559	1.19305
3051152..3051559	11	3051152	3051559	Pisd-ps3	intron	27326	NR_003518	0.140885	0.096808	0.327799	0	0.217418	0.243627	0	0	0	0.234012	0.302032	0.195755	0.165545	0.0850298	0.134343	0.0545381	0.47733	0.23861
3052306..3052676	11	3052306	3052676	Pisd-ps3	intron	28461	NR_003518	0.211328	0.580848	0.327799	0	0	0.121814	0.152836	0.736701	0	0.0585029	0.302032	0	0.331091	0	0.268685	0.109076	0.190932	0.0795365
3052977..3053257	11	3052977	3053257	Pisd-ps3	intron	29087	NR_003518	1.62018	0.290424	1.639	0.250622	0.652255	0.243627	0.458509	0.920876	0.969034	0.40952	0.0755081	0.39151	0.165545	0.340119	0.53737	0.381767	0.381864	0.159073
3055212..3055609	11	3055212	3055609	Pisd-ps3	exon	31381	NR_003518	0.211328	0.387232	0.491699	0.250622	0.434836	0.243627	0	0.184175	0	0.292514	0.151016	0.489388	0.496636	0.595209	0.268685	0.218153	0.286398	0.477219
3056606..3056965	11	3056606	3056965	Pisd-ps3	exon	32756	NR_003518	0.422656	0.290424	1.1473	1.25311	0.434836	1.21814	0.917018	1.4734	0.969034	0.702035	0.377541	0.685143	0.993273	0.765268	0.671713	0.599919	0.859193	0.397683
3057705..3057903	2	3057705	3057903	Fam171a1	intron	21847	NM_001081161	0.140885	0.193616	0.1639	0	0.108709	0.121814	0.305673	0	0	0.175509	0.377541	0	0.331091	0.0850298	0.134343	0.327229	0.0954659	0.159073
3057928..3058279	11	3057928	3058279	Pisd-ps3	intron	34074	NR_003518	2.67682	2.90424	5.73649	1.75435	3.04386	4.75073	1.98687	2.57845	1.29205	2.34011	4.00193	3.71935	3.97309	3.48622	3.49291	2.83598	4.00957	3.73822
3059668..3059960	11	3059668	3059960	Sfi1	intron	33652	NM_030207	0.140885	0.193616	0.1639	0.125311	0.326127	0.365441	0.152836	0	0.161506	0.292514	0.226524	0.587265	0.331091	0.255089	0.268685	0.654458	0.190932	0.318146
3061119..3061656	11	3061119	3061656	Sfi1	intron	32078	NM_030207	0.704426	1.54893	0.819498	1.00249	1.41322	0.487254	1.06985	1.84175	0.969034	0.526526	1.13262	0.78302	0.165545	0.425149	0.671713	1.19984	0.572796	0.795365
3062469..3063156	11	3062469	3063156	Sfi1	intron	30653	NM_030207	0.281771	0.580848	0	1.00249	0	0	0	0	0	0	0.302032	0.0978776	0.165545	0.0850298	0	0.0545381	0.286398	0.0795365
3062670..3062868	10	3062670	3062868	Cnksr3	Intergenic	-71535	NM_172546	0.140885	0.387232	0.1639	0.125311	0.108709	0	0.152836	0	0.161506	0.175509	0.528557	0.0978776	0.331091	0.255089	0.403028	0.381767	0.381864	0.0795365
3065491..3065885	11	3065491	3065885	Sfi1	intron	27778	NM_030207	0.0704426	0.096808	0.1639	0.125311	0.326127	0.243627	1.06985	0.368351	0.161506	0	0.302032	0.489388	0	0.0850298	0.134343	0.163614	0.668261	0
3065757..3065955	1	3065757	3065955	Xkr4	Intergenic	595723	NM_001011874	0.352213	0.193616	0.1639	0.877176	0.217418	0.365441	0.305673	0.184175	0.323011	0.351017	0.377541	0.39151	0.165545	0.425149	0.403028	0.381767	0.47733	0.318146
3066466..3066664	10	3066466	3066664	Cnksr3	Intergenic	-67739	NM_172546	0.563541	1.2585	0.655598	0.626554	0.543546	0.609068	1.22269	1.10505	0.484517	0.175509	0.453049	0.489388	0.331091	0.510179	0.268685	0.490843	0.286398	0.397683
3073321..3073736	11	3073321	3073736	Sfi1	intron	19937	NM_030207	1.97239	2.4202	1.639	0.250622	0.869673	0.730881	1.98687	1.10505	0.969034	0.877543	0.453049	0.978776	0.662182	0.425149	0.53737	1.19984	0.668261	0.556756
3074403..3074601	10	3074403	3074601	Cnksr3	Intergenic	-59802	NM_172546	0.281771	0.096808	0	0.250622	0.978382	0	0	0.368351	0	0.351017	0.226524	0.0978776	0.165545	0.425149	0	0.327229	0.381864	0
3075134..3075332	17	3075134	3075332	Pisd-ps2	intron	8950	NR_003519	0.0704426	0.387232	0	0.375932	0.434836	0.243627	0	1.4734	0.484517	0.0585029	0.151016	0.0978776	0	0	0.134343	0.163614	0	0.159073
3076864..3077062	9	3076864	3077062	Mir101c	Intergenic	-38220	NR_039546	0.352213	0.48404	0.491699	0.375932	0.217418	0.974508	0.764182	0.552526	0.484517	0.468023	0.453049	0.293633	0.496636	0.595209	0.53737	0.272691	0.286398	0.715829
3077357..3077748	11	3077357	3077748	Sfi1	intron	15913	NM_030207	1.19752	1.1617	1.4751	1.50373	0.543546	1.8272	0.764182	2.57845	3.39162	1.11155	1.51016	1.17453	1.65545	1.7006	1.74645	1.19984	1.43199	1.35212
3077874..3078150	11	3077874	3078150	Sfi1	intron	15454	NM_030207	0.352213	0.193616	0.327799	0	0.434836	0.730881	0.152836	0	0.323011	0.292514	0.151016	0.0978776	0.993273	1.02036	0.134343	0.218153	0.190932	0.159073
3079731..3080221	11	3079731	3080221	Sfi1	intron	13490	NM_030207	0.211328	0.096808	0	0.501243	0.652255	0.243627	0	0.184175	0.484517	0.234012	0.151016	0.685143	0.331091	0.17006	0	0.327229	0.47733	0.318146
3081628..3081826	10	3081628	3081826	Cnksr3	Intergenic	-52577	NM_172546	0.140885	0.387232	0.327799	0.125311	0	0	0.152836	0.368351	0.161506	0.175509	0.0755081	0.0978776	0.331091	0.0850298	0	0	0.286398	0.0795365
3083676..3083874	2	3083676	3083874	Fam171a1	intron	47818	NM_001081161	0	0.580848	0.327799	0	0.217418	0	0	0	0.161506	0	0.151016	0.195755	0.165545	0.0850298	0.806055	0.109076	0.0954659	0.159073
3084173..3084477	17	3084173	3084477	Pisd-ps2	promoter-TSS	-142	NR_003519	0.211328	0.096808	0.1639	0.125311	1.30451	0	0.305673	0.184175	0	0.0585029	0.0755081	0.0978776	0	0.510179	0.134343	0.163614	0	0.0795365
3084280..3085630	11	3084280	3085630	Sfi1	intron	8511	NM_030207	0.0704426	0	0	0	0	0	0	0.184175	0.161506	0.0585029	0.0755081	0.0978776	0.165545	0	0.134343	0.163614	0	0.0795365
3087929..3088174	11	3087929	3088174	Sfi1	intron	5414	NM_030207	0.211328	0.193616	0	0.250622	0.434836	0.121814	0.611345	0	0	0.292514	0	0.0978776	0.331091	0.255089	0.134343	0.218153	0.190932	0
3088633..3088831	10	3088633	3088831	Cnksr3	Intergenic	-45572	NM_172546	0.211328	0.096808	0.491699	0.125311	1.08709	0.365441	0	0.920876	0	0.40952	0.528557	0.39151	0.662182	0.680239	0.134343	0.327229	0.668261	0.397683
3093035..3093738	11	3093035	3093738	Sfi1	promoter-TSS	79	NM_030207	0.563541	1.2585	1.639	0.250622	0.326127	1.33995	0.458509	0.184175	0.646023	0.936046	0.453049	0.978776	0.993273	0.425149	0.671713	0.490843	0.954659	1.03398
3095816..3097049	11	3095816	3097049	Sfi1	Intergenic	-2967	NM_030207	1.97239	3.48509	2.95019	2.38091	2.06547	2.6799	2.75105	2.9468	3.39162	1.40407	1.43465	1.7618	2.97982	1.7006	1.20908	0.981686	2.00478	1.82934
3098964..3099434	11	3098964	3099434	Eif4enif1	Intergenic	-3157	NM_023743	0.140885	0.193616	0.327799	0.751865	0.652255	0.609068	0.152836	0	0.484517	0.117006	0.0755081	0.587265	0.662182	0	0	0.163614	0.572796	0.0795365
3099461..3099787	11	3099461	3099787	Eif4enif1	Intergenic	-2732	NM_023743	0.140885	0.193616	0.327799	0.877176	0.108709	0.243627	0.305673	0.184175	0.323011	0.351017	0.226524	0.195755	0.496636	0.255089	0.403028	0.109076	0.381864	0.318146
3102326..3102590	11	3102326	3102590	Eif4enif1	promoter-TSS	102	NM_023743	0	0.096808	0.1639	0.250622	0.108709	1.33995	0.305673	0	0.807528	0.351017	0.226524	0.293633	0.331091	0.680239	0.134343	0.545381	0.286398	0.0795365
3102709..3102988	11	3102709	3102988	Eif4enif1	promoter-TSS	-149	NM_023743	0.140885	0	0.327799	0.125311	0.326127	0.243627	0.152836	0.552526	0	0.351017	0.226524	0.39151	0.827727	0.510179	0.403028	0.218153	0.47733	0.318146
3104672..3104870	2	3104672	3104870	Fam171a1	intron	68814	NM_001081161	0.422656	0.677656	0.655598	0.375932	0.217418	0.243627	0.305673	0.368351	0.484517	0.40952	0.151016	0.195755	0.165545	0.0850298	0	0.218153	0.0954659	0.477219
3109624..3109822	7	3109624	3109822	Speer9-ps1	Intergenic	-18423	NR_001583	0.281771	0.387232	0	0.125311	0	0	0.152836	0	0	0	0	0.195755	0.165545	0.340119	0	0.109076	0.0954659	0
3109817..3110164	12	3109817	3110164	Rab10os	Intergenic	-125800	NM_028796	1.97239	1.2585	2.13069	1.87966	1.41322	1.58358	1.22269	0.736701	0.484517	1.05305	0.830589	0.685143	0.827727	1.19042	2.01514	0.599919	1.05013	1.03398
3112585..3112783	7	3112585	3112783	Speer9-ps1	Intergenic	-15462	NR_001583	2.11328	1.74254	1.4751	0.375932	1.1958	2.19264	1.37553	0.920876	1.93807	2.0476	0.906097	2.05543	1.48991	0.935328	2.55251	1.63614	2.00478	1.59073
3114529..3115741	17	3114529	3115741	Scaf8	5' UTR	163	NM_134123	0.281771	0	0.491699	0.125311	0	0	0	0	0.969034	0.175509	0.151016	0.0978776	0	0.17006	0	0.109076	0.0954659	0.23861
3116255..3116489	16	3116255	3116489	Olfr161	Intergenic	-476026	NM_146860	1.19752	0.774464	0.1639	0.250622	0.326127	0.121814	0	0.184175	0.323011	0.585029	0.151016	0.195755	0.496636	0.17006	0.134343	0.272691	0.381864	0.318146
3127367..3127565	2	3127367	3127565	Nmt2	intron	-74018	NM_008708	0.140885	0	0.1639	0.501243	0	0	0	0	0.484517	0	0.151016	0.293633	0	0	0.134343	0.272691	0.190932	0
3132588..3133478	6	3132588	3133478	Gm8579	Intergenic	-105486	NR_036696	0.281771	0	1.639	0	0.326127	1.09632	0	0.920876	0	0.292514	0.226524	0	0	0.255089	0.134343	0.381767	0	0.159073
3133937..3134957	10	3133937	3134957	Cnksr3	5' UTR	143	NM_172546	2.39505	2.03297	1.1473	1.62904	2.17418	4.75073	1.98687	2.2101	1.93807	1.87209	2.34075	2.54482	1.821	3.65628	3.35856	2.23606	3.05491	1.7498
3135074..3135272	10	3135074	3135272	Cnksr3	intron	869	NM_172546	4.93098	6.00209	9.01448	9.64893	5.87029	14.8613	11.157	10.498	7.91378	5.61628	5.43658	5.38327	4.96636	5.52694	9.80701	4.74482	7.92367	4.45405
3136201..3136511	2	3136201	3136511	Nmt2	intron	-65128	NM_008708	0.352213	0.193616	0.983397	0.501243	0.217418	0	1.6812	0.184175	0	0.351017	0.226524	0.489388	0	0.255089	1.07474	0.490843	0.381864	0.23861
3138968..3139166	10	3138968	3139166	Cnksr3	intron	4763	NM_172546	0.563541	0.387232	0.1639	0.250622	0.108709	0.243627	0.764182	0	0	0.117006	0.453049	0.0978776	0.165545	0.0850298	0.134343	0.218153	0.47733	0
3141851..3142056	6	3141851	3142056	Gm8579	Intergenic	-96565	NR_036696	0.0704426	0.193616	0	1.00249	0.326127	0	0.152836	0	0.161506	0.351017	0.0755081	0.195755	0	0.255089	0.134343	0.218153	0.190932	0.23861
3143438..3143636	17	3143438	3143636	Scaf8	intron	28565	NM_134123	3.87434	3.29147	5.73649	3.00746	3.04386	4.62892	5.19643	3.13098	3.55313	2.74964	2.11423	2.34906	3.642	2.04072	4.83633	2.12699	3.62771	1.7498
3144751..3144949	7	3144751	3144949	Speer9-ps1	non-coding	16704	NR_001583	0.352213	0.580848	0.327799	0.751865	0	0.243627	0	1.4734	0.161506	0.351017	0.0755081	0.0978776	0	0.17006	0.134343	0.163614	0.381864	0
3147297..3147495	11	3147297	3147495	Drg1	Intergenic	19070	NM_007879	0.211328	0.096808	0.1639	0	0.217418	0.243627	0.458509	0	0.161506	0.175509	0.151016	0.195755	0.993273	0.680239	0.53737	0.272691	0.190932	0.0795365
3149803..3150001	11	3149803	3150001	Drg1	TTS	16564	NM_007879	0.563541	0.290424	0.491699	0	0.108709	1.09632	0.305673	0	0.161506	0.292514	0.528557	0.293633	0.331091	0.0850298	0.134343	0.490843	0.190932	0.477219
3152209..3152407	17	3152209	3152407	Scaf8	intron	37336	NM_134123	4.57877	8.32549	12.4564	9.52362	5.87029	13.2777	10.24	10.3138	9.20583	6.84484	7.17327	10.375	11.5882	6.97245	11.1504	5.2902	11.5514	8.51041
3154066..3154264	15	3154066	3154264	Selenop	Intergenic	-66602	NM_009155	0.422656	0.096808	0.327799	0	0.434836	0	0	0.184175	0.807528	0.234012	0	0	0.496636	0.0850298	0	0.163614	0	0.0795365
3155023..3155221	4	3155023	3155221	Vmn1r3	Intergenic	-42670	NM_001167535	0.0704426	0.387232	0	0.626554	1.52193	0.487254	0.305673	0	0.161506	1.05305	0.755081	0.978776	0.331091	0.765268	0.806055	0.381767	1.24106	1.27258
3155355..3156155	4	3155355	3156155	Vmn1r3	Intergenic	-43303	NM_001167535	0.140885	0.193616	0.327799	0.751865	0	0.121814	0	0	0.646023	0.292514	0.151016	0.293633	0.331091	0	0.134343	0.272691	0.0954659	0.397683
3161338..3161536	1	3161338	3161536	Xkr4	Intergenic	500142	NM_001011874	0.211328	0	0.655598	0.626554	0.543546	0	0.305673	0.368351	0	0.40952	0.453049	0	0.331091	0.425149	0.134343	0.545381	0.190932	0.159073
3162618..3162816	7	3162618	3162816	AU018091	intron	6487	NM_001004153	0.211328	0.48404	0.1639	0	0	0	0.305673	0.368351	0.161506	0.117006	0.0755081	0.293633	0	0	0.268685	0.218153	0.286398	0
3166130..3166806	11	3166130	3166806	Drg1	promoter-TSS	-2	NM_007879	0.211328	0.193616	0.1639	0.250622	0.543546	0	0	0.552526	0	0.292514	0.0755081	0	0	0.255089	1.07474	0.381767	0	0
3175403..3175601	10	3175403	3175601	Cnksr3	intron	41198	NM_172546	0.281771	0.096808	0	0.125311	0.108709	0.121814	0.152836	0	0	0.234012	0.604065	0.587265	0.331091	0.340119	0.134343	0.87261	0.286398	0.318146
3177963..3178161	15	3177963	3178161	Selenop	Intergenic	-42705	NM_009155	0.422656	0.387232	0.1639	2.00497	0.326127	0.487254	0.152836	0.920876	0	0.234012	0.151016	0.39151	0.331091	0.0850298	0.403028	0.327229	0	0.477219
3178406..3178604	15	3178406	3178604	Selenop	Intergenic	-42262	NM_009155	0.211328	0.290424	0.491699	0.250622	0.217418	1.09632	0.152836	0.184175	0.161506	0.117006	0.226524	0.39151	1.32436	0.340119	0.53737	0.109076	0.572796	0.0795365
3179136..3179445	15	3179136	3179445	Selenop	Intergenic	-41476	NM_009155	0.0704426	0	0	0	0.978382	0.121814	0.152836	0.368351	0.484517	0.292514	0	0.587265	0.331091	0	0.134343	0.163614	0.190932	0.556756
3186367..3186677	15	3186367	3186677	Selenop	Intergenic	-34245	NM_009155	2.04284	2.51701	1.4751	0.626554	0.652255	0.365441	0.152836	0.184175	1.13054	1.57958	0.453049	0.587265	0.496636	1.02036	0.940398	0.818072	0.859193	1.03398
3187685..3187883	1	3187685	3187883	Xkr4	Intergenic	473795	NM_001011874	0.915754	0.774464	0.327799	0.626554	0.434836	0.852695	0.764182	1.4734	1.45355	0.351017	0.377541	0.39151	0.331091	0.0850298	0.403028	0.490843	0.190932	0.477219
3187849..3188188	3	3187849	3188188	Hnf4g	Intergenic	-320011	NM_013920	0.140885	0	0.327799	0.250622	0.326127	0	0.611345	2.57845	0	0.175509	0.302032	0.0978776	0.331091	0.0850298	0.268685	0.436305	0	0.159073
3188874..3189072	9	3188874	3189072	4930433N12Rik	Intergenic	10840	NM_053265	0.633984	0.580848	1.4751	0.501243	0.217418	0.487254	0.458509	0.920876	0.161506	0.351017	0.377541	0.78302	0.165545	0.425149	0.134343	0.163614	0.763727	0.636292
3189636..3190422	11	3189636	3190422	Patz1	promoter-TSS	-431	NM_019574	0.0704426	0	0.1639	0	0	0.121814	1.06985	0.184175	0.161506	0.0585029	0.453049	0.39151	0.165545	0.340119	0	0.218153	0.47733	0.23861
3191663..3191861	10	3191663	3191861	Cnksr3	intron	57458	NM_172546	0.281771	0.096808	0.1639	1.62904	0.108709	0.487254	0.152836	0	0.161506	0.234012	0.528557	0.195755	0.496636	0	0.268685	0.163614	0.190932	0.636292
3195493..3195691	10	3195493	3195691	Cnksr3	intron	61288	NM_172546	0.915754	0.96808	1.1473	0.501243	0.652255	0.243627	0.305673	0.368351	1.13054	0.643532	0.679573	0.685143	0.662182	0.0850298	0.53737	0.436305	0.763727	0.874902
3196944..3197142	15	3196944	3197142	Selenop	Intergenic	-23724	NM_009155	0.352213	0.580848	0.655598	0.375932	0.217418	0.852695	0	0	0	0.234012	0.151016	0.195755	0.165545	0.425149	0.268685	0.218153	0.381864	0
3197329..3197909	15	3197329	3197909	Selenop	Intergenic	-23148	NM_009155	0.0704426	0.096808	0	0.250622	0.434836	0	0.152836	0.920876	0.323011	0.117006	0.0755081	0.0978776	0	0	0.268685	0.109076	0.190932	0
3198102..3198300	1	3198102	3198300	Xkr4	Intergenic	463378	NM_001011874	4.57877	3.5819	4.26139	4.13526	2.17418	4.26347	2.90389	3.13098	4.36065	2.80814	2.26524	2.15331	2.31764	1.78563	3.76159	2.45422	2.38665	2.62471
3200847..3201943	2	3200847	3201943	Nmt2	promoter-TSS	-89	NM_008708	0.352213	0.290424	0.491699	0.877176	0.326127	0.243627	0.152836	1.10505	0.323011	0.760537	0.755081	0.685143	0.827727	0.425149	0.134343	0.490843	0.668261	1.11351
3201250..3201448	15	3201250	3201448	Selenop	Intergenic	-19418	NM_009155	0.211328	0.580848	0.655598	1.00249	0.434836	0.609068	0.764182	0.368351	1.77656	0.234012	0.302032	0.293633	0	0.0850298	0.134343	0.109076	0.190932	0.556756
3202689..3202887	3	3202689	3202887	Hnf4g	Intergenic	-305242	NM_013920	0.281771	0.290424	0	0.501243	0.217418	0	0.305673	0	0.161506	0.175509	0.0755081	0.195755	0	0.17006	0.940398	0.381767	0	0.0795365
3203921..3204119	7	3203921	3204119	Mir290a	Intergenic	-14607	NR_029640	0.563541	0.193616	0	0.125311	0.434836	0.365441	0.458509	0.184175	0.484517	0.468023	0.528557	0.293633	0.165545	0.425149	0	0.599919	0.572796	0.159073
3204396..3204594	17	3204396	3204594	Scaf8	Intergenic	89523	NM_134123	0.704426	0.096808	0	0.626554	0	0.243627	0	0.184175	0.161506	0.175509	0.0755081	0	0	0.340119	0	0.163614	0.0954659	0
3205936..3206225	10	3205936	3206225	Cnksr3	intron	71777	NM_172546	1.12708	1.64574	0.327799	0.877176	0.869673	0.852695	1.06985	0.920876	0.646023	1.11155	0.604065	0.195755	0	0.425149	0.268685	0.763534	0.572796	0.636292
3209198..3209396	10	3209198	3209396	Cnksr3	intron	74993	NM_172546	0.352213	0.580848	0	0.125311	0	0	0	0.184175	0.323011	0.81904	0.0755081	0.195755	0.165545	0.510179	0	0.599919	0.286398	0.23861
3210208..3210430	17	3210208	3210430	Scaf8	Intergenic	95347	NM_134123	1.90195	2.61382	3.44189	4.6365	2.17418	4.38529	3.82091	5.34108	3.06861	2.51562	2.71829	2.64269	2.97982	1.44551	4.16462	1.74522	3.9141	2.46563
3214369..3214567	15	3214369	3214567	Selenop	Intergenic	-6299	NM_009155	7.67825	13.5531	15.4066	13.0323	6.52255	12.6686	12.6854	7.55119	10.8209	6.72783	8.45691	9.10261	9.27055	8.33292	9.00095	5.61743	11.074	8.35134
3216414..3216612	10	3216414	3216612	Cnksr3	intron	82209	NM_172546	3.24036	4.54998	4.91699	5.38837	4.34836	4.62892	5.34927	5.52526	4.36065	4.44622	4.45498	4.11086	6.12518	5.86706	5.3737	3.32683	6.10982	3.97683
3216575..3216773	2	3216575	3216773	Nmt2	intron	15190	NM_008708	0.211328	0.387232	0	0	0.543546	0.487254	0.305673	0.184175	0.161506	0.117006	0.226524	0.293633	0.496636	0.17006	0.268685	0.163614	0.0954659	0.397683
3219012..3219210	10	3219012	3219210	Cnksr3	intron	84807	NM_172546	0.422656	0.096808	0.1639	0	0.217418	0.121814	0.458509	0	0	0.585029	0.302032	0.195755	0.496636	0.340119	0.134343	1.03622	0	0.0795365
3219459..3219657	15	3219459	3219657	Selenop	Intergenic	-1209	NM_009155	0.352213	0.580848	0	0.501243	0.108709	0.609068	1.06985	0.552526	0.484517	0.40952	0.302032	0.0978776	0.165545	0.255089	0.53737	0.436305	0	0.397683
3219514..3219712	7	3219514	3219712	Mir291b	promoter-TSS	130	NR_030276	4.43789	5.13082	4.91699	5.13774	6.73996	7.91788	5.34927	9.02459	4.36065	4.38772	4.75701	4.50237	4.96636	6.88742	7.2545	3.54498	5.82342	4.69266
3220622..3220965	15	3220622	3220965	Selenop	promoter-TSS	-17	NM_009155	0.704426	0.193616	0.491699	0.125311	0.217418	0.243627	0	0.552526	0	0.292514	0.302032	0.39151	0.165545	0.17006	0.53737	0.490843	0.286398	0.23861
3220996..3221786	8	3220996	3221786	Insr	intron	58226	NM_010568	0.352213	0	0	0.375932	0.326127	0.487254	0.917018	0.552526	0.323011	0.234012	0.302032	0	0.331091	0	0.268685	0.218153	0.0954659	0.23861
3221279..3221477	17	3221279	3221477	Tiam2	Intergenic	-105195	NM_011878	0.493098	0.193616	0.327799	0.375932	0	0	0.305673	0.368351	0	0.292514	0.226524	0.195755	0.165545	0.255089	0	0.163614	0.0954659	0.477219
3225737..3225935	2	3225737	3225935	Rpp38	intron	24064	NM_001013376	0.633984	0.48404	0	0.125311	0.434836	0.243627	0.458509	0.368351	1.13054	0.351017	0.830589	0.195755	0.662182	0.255089	0.134343	0.654458	0.286398	0.477219
3226397..3226595	8	3226397	3226595	Insr	intron	53121	NM_010568	0.140885	0.096808	0.327799	0.877176	0.434836	0	0	0.184175	0	0.234012	0	0.293633	0.165545	0.0850298	0.134343	0.272691	0.190932	0.0795365
3227870..3228086	10	3227870	3228086	Cnksr3	TTS	93674	NM_172546	1.54974	1.2585	0.327799	1.25311	1.30451	0.730881	2.29254	1.4734	0.807528	0.994549	0.377541	0.489388	0.993273	0.17006	1.07474	0.436305	0.763727	0.715829
3228431..3228778	7	3228431	3228778	Mir295	intron	7831	NR_029645	0.0704426	0	0	0	0.108709	0.487254	0	0.368351	0	0.0585029	0.226524	0.293633	0.165545	0.0850298	0	0.0545381	0.381864	0.159073
3229409..3229607	15	3229409	3229607	Selenop	exon	8531	NM_009155	1.40885	1.64574	0.491699	0.125311	0.760964	0.730881	1.52836	0.736701	1.61506	0.81904	1.35915	0.880898	1.65545	0.850298	0.671713	0.490843	1.14559	1.51119
3231672..3231870	10	3231672	3231870	Ipcef1	Intergenic	-91585	NM_001033391	0.0704426	0	0	0.250622	0.217418	0.121814	0.152836	0	0.323011	0.175509	0.302032	0.293633	0	0	0.268685	0.109076	0.286398	0.397683
3231684..3232052	16	3231684	3232052	Olfr161	Intergenic	-360530	NM_146860	0.422656	0.290424	0	0.375932	0.760964	0.243627	0	0.184175	0	0.351017	0.604065	0.587265	1.15882	0.680239	0.671713	0.218153	0.572796	0.795365
3231753..3231966	11	3231753	3231966	Pik3ip1	intron	1126	NM_178149	0	0	0.1639	0	0.326127	0	0.917018	0.368351	0.161506	0.0585029	0.151016	0.39151	0	0.0850298	0.403028	0.109076	0.190932	0.318146
3232061..3232591	11	3232061	3232591	Pik3ip1	intron	1592	NM_178149	0.140885	0.290424	0.1639	0	0.217418	0.121814	0.305673	0.736701	0.323011	0.0585029	0.226524	0	0	0	0.134343	0.0545381	0	0.23861
3232922..3233120	8	3232922	3233120	Insr	intron	46596	NM_010568	3.38125	4.35636	4.75309	5.01243	2.17418	4.75073	8.10032	5.52526	4.36065	2.92514	4.22845	3.13208	4.13864	3.48622	3.76159	2.39968	4.2005	3.97683
3233570..3233768	8	3233570	3233768	Insr	intron	45948	NM_010568	0.281771	0.193616	0.655598	0.250622	0.760964	2.07083	0.458509	0.368351	0.646023	0.292514	0.226524	0.39151	0.165545	0	0.134343	0.490843	0.286398	0.159073
3233629..3233827	15	3233629	3233827	Selenop	intron	12751	NM_009155	0	0.387232	0.491699	0	0.217418	0.121814	0.458509	0	0	0.175509	0	0.195755	0.496636	0.255089	0	0.381767	0	0
3233643..3233841	16	3233643	3233841	Olfr161	Intergenic	-358656	NM_146860	0.0704426	0.387232	0	0.250622	0.326127	0.121814	0.458509	0	0.323011	0.175509	0	0.195755	0	0.255089	0.403028	0.381767	0	0
3234242..3234440	17	3234242	3234440	Tiam2	Intergenic	-92232	NM_011878	0.563541	1.35531	0.327799	0.626554	0.326127	1.58358	0.917018	1.10505	0.484517	0.760537	0.453049	0.685143	0.331091	0.510179	0.53737	0.599919	0.47733	0.874902
3235057..3236042	12	3235057	3236042	Rab10os	promoter-TSS	-241	NM_028796	0.563541	0.48404	0.491699	0.877176	0.434836	0.974508	0.305673	0	0.646023	0.292514	0.377541	0.685143	0.496636	0.850298	0.134343	0.708996	0.286398	0.397683
3236795..3237036	16	3236795	3237036	Olfr161	Intergenic	-355482	NM_146860	0.352213	0.096808	0.655598	0.626554	0.217418	0.974508	0.152836	2.02593	0.161506	0.234012	0.604065	0.39151	0.165545	0.255089	0.53737	0.818072	0.286398	0.159073
3240816..3241408	16	3240816	3241408	Olfr161	Intergenic	-351286	NM_146860	0.352213	0.096808	0	0	0.217418	1.21814	0	0.552526	0.161506	0	0.151016	0.293633	0	0	0.403028	0.218153	0	0.23861
3241733..3241931	1	3241733	3241931	Xkr4	intron	419747	NM_001011874	0.281771	0.096808	0.1639	0	0.217418	0	1.22269	0	0	0.702035	0.302032	0.0978776	0.496636	0.0850298	0.268685	0.272691	0.381864	0.477219
3242177..3242375	6	3242177	3242375	Gm8579	intron	3757	NR_036696	0.211328	0	0	0	0.217418	0.365441	0.152836	0.184175	1.13054	0.175509	0	0.293633	0.165545	0.0850298	0	0.163614	0	0.318146
3244857..3245192	15	3244857	3245192	Ccdc152	intron	8501	NM_001166063	0.281771	0	0	0.626554	0.108709	0	0	1.10505	0.969034	0.0585029	0.377541	0	0.165545	0.17006	0	0.272691	0.0954659	0.0795365
3245314..3245810	17	3245314	3245810	Tiam2	Intergenic	-81011	NM_011878	0	0.096808	0.1639	0.125311	0	0.121814	0.152836	0.920876	0.323011	0.0585029	0.377541	0	0	0.425149	0.403028	0.272691	0.0954659	0.0795365
3247393..3247591	11	3247393	3247591	Limk2	intron	8652	NM_010718	0.140885	0.48404	0.1639	0.125311	0.434836	0.609068	0.611345	2.39428	0	0.585029	0.302032	0.195755	0.827727	0.17006	0.268685	0.490843	0.381864	0.23861
3247632..3248004	16	3247632	3248004	Olfr161	Intergenic	-344580	NM_146860	2.25416	1.93616	0.983397	1.00249	1.41322	1.33995	0.458509	1.28923	0.646023	0.877543	0.755081	0.880898	0.496636	0.935328	1.20908	0.654458	0.572796	1.35212
3247650..3247848	8	3247650	3247848	Insr	intron	31868	NM_010568	4.15612	5.22763	12.7842	11.278	5.979	10.3542	7.79465	8.10371	5.49119	7.66388	6.87124	7.8302	8.77391	6.88742	10.0757	5.2902	10.5013	7.15829
3248178..3248376	3	3248178	3248376	Hnf4g	Intergenic	-259753	NM_013920	0.281771	0.096808	0	0.125311	0.108709	0.487254	0	0	0.161506	0.40952	0.302032	0.39151	0	0.510179	0.134343	0.272691	0.381864	0.477219
3248312..3248510	7	3248312	3248510	Nlrp12	intron	1330	NM_001033431	1.12708	1.64574	0.327799	0.751865	0.217418	0.852695	0.152836	0.368351	0.646023	0.351017	0.679573	0.39151	0	0.425149	1.07474	0.599919	0.381864	0.477219
3249611..3250277	2	3249611	3250277	Rpp38	promoter-TSS	-44	NM_001013376	0.140885	0.387232	0.1639	0	0.108709	0.487254	0.152836	0.184175	0.323011	0.175509	0.226524	0.293633	0	0.0850298	0.403028	0.109076	0.286398	0.318146
3249648..3249985	7	3249648	3249985	Nlrp12	promoter-TSS	-76	NM_001033431	2.53593	3.00105	2.13069	3.00746	1.84805	3.04534	1.06985	4.05186	1.93807	1.34557	1.28364	2.34906	1.15882	1.44551	1.47777	1.1453	1.81385	2.14749
3250503..3250701	12	3250503	3250701	Rab10os	TTS	14811	NM_028796	0.211328	0.387232	0.491699	1.75435	0.108709	0.243627	0.305673	0	0.161506	0.175509	0.0755081	0.978776	0.165545	0.850298	0.268685	0.545381	0.47733	0.23861
3250639..3250837	15	3250639	3250837	Ccdc152	intron	2788	NM_001166063	0.0704426	0.193616	0.1639	0	0.326127	0.243627	0.611345	0.184175	0.323011	0.175509	0.151016	0.39151	0	0.340119	0.134343	0.163614	0.572796	0
3255143..3255374	2	3255143	3255374	Acbd7	intron	1819	NM_030063	0	0	0.1639	0	0	0	0	0.368351	0.161506	0.117006	0.226524	0	0.165545	0	0.268685	0.272691	0	0.0795365
3255292..3255490	11	3255292	3255490	Limk2	exon	753	NM_010718	0.422656	0.774464	0.491699	0.250622	0.108709	0	0	0	0.323011	0.117006	0.226524	0	0	0.340119	0.134343	0.272691	0	0.0795365
3256542..3256747	8	3256542	3256747	Insr	intron	22972	NM_010568	0.211328	0.677656	0.1639	0.125311	0	0	0.152836	0	0	0.117006	0.0755081	0.0978776	0.165545	0.425149	0.134343	0.218153	0	0.0795365
3258484..3258783	9	3258484	3258783	4930433N12Rik	Intergenic	-58821	NM_053265	0.140885	0.096808	0	0	0.434836	0	0	1.10505	0.646023	0.234012	0	0.293633	0.827727	0.0850298	0	0.381767	0	0.159073
3260202..3260400	8	3260202	3260400	Insr	intron	19316	NM_010568	0	0.290424	0.1639	0.877176	0.434836	0.243627	0.305673	0.184175	0.161506	0.292514	0.226524	0	0.993273	0.17006	0.134343	0.436305	0.0954659	0
3260628..3260826	2	3260628	3260826	Acbd7	intron	7287	NM_030063	0.0704426	0.096808	0.327799	0.125311	0.108709	0	0.305673	0	0	0.117006	0.226524	0.0978776	0	0.0850298	0.134343	0.0545381	0	0.397683
3264547..3264745	7	3264547	3264745	Nlrp12	Intergenic	-14905	NM_001033431	0.0704426	0	0.1639	0.125311	0.543546	0.121814	0	0	0.323011	0.117006	0	0.293633	0	0	0	0.0545381	0.286398	0.0795365
3264613..3264811	11	3264613	3264811	Limk2	intron	6695	NM_010718	0.352213	0.677656	0.1639	0.626554	0.108709	1.46176	0	0.552526	0.646023	0.234012	0.377541	0.489388	0.496636	0.0850298	0	0.109076	0.381864	0.636292
3266074..3266272	7	3266074	3266272	Nlrp12	Intergenic	-16432	NM_001033431	0.633984	0.774464	0.327799	2.50622	0.652255	0.852695	1.37553	2.2101	2.09957	0.81904	1.35915	0.978776	1.32436	1.36048	1.20908	0.654458	1.62292	0.954439
3267572..3267770	12	3267572	3267770	Rab10os	intron	31880	NM_028796	0.211328	0.096808	0.983397	0.501243	0.217418	0.121814	0.305673	0.184175	0.161506	0.40952	0.906097	0.587265	0.993273	0.595209	0.53737	0.436305	0.47733	1.03398
3267854..3268052	18	3267854	3268052	Crem	non-coding	13177	NM_013498	0.140885	0.290424	0.327799	0.125311	0.217418	0.730881	0.305673	0.368351	0.161506	0.292514	0.377541	0.293633	0.331091	0.425149	0.671713	0.381767	0.286398	0.318146
3269569..3269767	16	3269569	3269767	Olfr161	Intergenic	-322730	NM_146860	1.40885	0.96808	1.639	0	0.217418	1.21814	0.458509	0.736701	0.484517	0.468023	0.679573	0.587265	0.993273	0.17006	0.53737	0.327229	1.05013	0.397683
3271347..3271767	11	3271347	3271767	Limk2	promoter-TSS	-150	NM_010718	0.986197	1.06489	0.1639	0.125311	0.434836	1.21814	0	0.368351	0.484517	0.702035	0.302032	0.195755	0.331091	0.510179	0.671713	0.272691	0.47733	0.477219
3271886..3272084	15	3271886	3272084	Ccdc152	intron	-18459	NM_001166063	4.43789	6.29252	3.11409	2.25559	1.52193	1.70539	2.59822	6.99866	3.87614	2.98365	2.7938	2.44694	4.96636	3.23113	2.41817	2.50875	3.9141	1.98841
3273479..3273677	18	3273479	3273677	Crem	intron	7552	NM_013498	6.33984	9.19676	3.76969	2.13028	1.95676	3.04534	2.75105	3.68351	2.09957	4.0952	4.15295	4.11086	2.81427	2.29581	1.47777	3.10867	5.15516	4.37451
3273754..3273952	17	3273754	3273952	Tiam2	Intergenic	-52720	NM_011878	0.422656	0	0.1639	0.250622	0.108709	0	0	0.368351	0.323011	0.351017	0.0755081	0.195755	0	0.935328	0.671713	0.381767	0.0954659	0.159073
3274814..3275012	2	3274814	3275012	Olah	intron	8928	NM_145921	0.845312	1.2585	0.819498	0.250622	0.326127	0.609068	0.764182	0.552526	0.484517	1.11155	0.906097	0.685143	0.993273	0.595209	0.53737	0.599919	0.572796	1.59073
3279084..3279746	8	3279084	3279746	Insr	5' UTR	202	NM_010568	1.26797	1.45212	1.4751	1.37842	0.652255	1.09632	0.917018	1.28923	0.969034	0.81904	0.830589	0.78302	1.98655	0.680239	1.20908	0.927148	0.763727	0.795365
3280502..3280700	12	3280502	3280700	Rab10	intron	29368	NM_016676	0.140885	0	0.327799	0	1.30451	0.365441	0.458509	0	0.161506	0.0585029	0.528557	0.489388	0.165545	0.425149	0	0.272691	0.190932	0.636292
3280695..3281272	18	3280695	3281272	Crem	5' UTR	146	NM_013498	0.563541	0.580848	0	0.125311	0.217418	0.730881	0.305673	0.184175	0.646023	0.234012	0.377541	0.587265	0.331091	0.425149	0.268685	0.381767	0.286398	0.556756
3282742..3283089	19	3282742	3283089	Ighmbp2	promoter-TSS	94	NM_009212	0.211328	0.677656	0.491699	0.626554	0.108709	0	0.152836	0	0.161506	0.468023	0.302032	0.39151	1.15882	0.510179	0	0.327229	0.381864	0.477219
3282826..3283024	17	3282826	3283024	Tiam2	Intergenic	-43648	NM_011878	0.0704426	0.580848	0	0.125311	0.217418	0.121814	0	1.28923	0.969034	0.234012	0.151016	0.195755	0	0.425149	0	0.163614	0.190932	0.23861
3284341..3284539	1	3284341	3284539	Xkr4	intron	377139	NM_001011874	0.281771	0.48404	0	0.250622	0	0	0	0	0.323011	0.234012	0.0755081	0.39151	0	0.255089	0	0.381767	0.0954659	0.23861
3286759..3287248	11	3286759	3287248	Limk2	intron	-15597	NM_010718	0	0.096808	0	0.375932	0	0.243627	0.458509	0.184175	0.323011	0.0585029	0.226524	0.195755	0	0.0850298	0.134343	0.490843	0	0
3287644..3287842	10	3287644	3287842	Ipcef1	Intergenic	-35613	NM_001033391	0.352213	0	0.327799	0.250622	0	0.121814	0.458509	0	0.323011	0.234012	0	0.293633	0.165545	0.255089	0	0.109076	0.190932	0.23861
3289869..3290067	8	3289869	3290067	Insr	Intergenic	-10351	NM_010568	1.54974	0.871272	1.96679	0.877176	3.04386	2.07083	1.22269	1.4734	1.93807	2.80814	2.03872	2.05543	2.64873	1.53054	4.16462	2.12699	3.24584	1.67027
3290198..3290694	7	3290198	3290694	Myadm	promoter-TSS	-110	NM_016969	0.704426	0	0	0.877176	0.434836	0	0	0.736701	0	0.175509	0.528557	0.195755	0.331091	0.0850298	0.671713	0.218153	0.381864	0.318146
3290824..3291022	17	3290824	3291022	Tiam2	Intergenic	-35650	NM_011878	0	0.48404	0.1639	1.87966	0.108709	0.243627	0.764182	0	0.161506	0.351017	0.377541	0.195755	0.331091	0	0.671713	0.545381	0	0.397683
3292759..3292957	17	3292759	3292957	Tiam2	Intergenic	-33715	NM_011878	0.422656	0.580848	0.1639	0.125311	0.434836	0.365441	0.458509	0.552526	0.161506	0.81904	0.226524	0.489388	0	0.17006	0.403028	0.436305	0.572796	0.556756
3292820..3293272	7	3292820	3293272	Myadm	promoter-TSS	17	NM_016969	0.352213	0.193616	0.1639	0.501243	0	0.121814	0.305673	0.368351	0	0.526526	0.0755081	0.39151	0	0.17006	0.134343	0.599919	0.0954659	0.318146
3298026..3298413	19	3298026	3298413	Mir6984	Intergenic	9300	NR_105950	0.281771	0.290424	0	0.250622	0	0.365441	0.305673	0.920876	0	0.40952	0.377541	0.0978776	0.165545	0.17006	0.53737	0.218153	0.286398	0.397683
3298150..3298376	3	3298150	3298376	Hnf4g	Intergenic	-209767	NM_013920	0.211328	0.193616	0	0	0	0.121814	0	0	0	0.0585029	0.151016	0	0	0.340119	0.134343	0.0545381	0	0.159073
3300173..3300371	15	3300173	3300371	Ccdc152	intron	-46746	NM_001166063	0.140885	0.193616	0.327799	0.250622	0.434836	0.365441	0	0.368351	0	0.234012	0.302032	0.489388	0	0.0850298	0.134343	0.218153	0.190932	0.636292
3300547..3300745	19	3300547	3300745	Mir6984	Intergenic	11726	NR_105950	0.774869	1.2585	0.491699	0.375932	0.326127	0.365441	1.06985	1.65758	0.323011	1.22856	0.906097	0.489388	1.32436	0.850298	0.671713	1.03622	1.24106	0.397683
3301029..3301227	2	3301029	3301227	Olah	Intergenic	-17287	NM_145921	0.211328	0.677656	0	0.250622	0.326127	0	0.152836	0.552526	0.484517	0	0.226524	0.587265	0	0.255089	0.134343	0.272691	0.47733	0.0795365
3301527..3301725	5	3301527	3301725	Cdk6	Intergenic	-42267	NM_009873	0.704426	1.74254	1.639	1.37842	0.652255	2.07083	1.6812	1.28923	1.13054	0.877543	0.604065	0.489388	0	0.595209	2.01514	0.545381	0.668261	0.795365
3302608..3302806	10	3302608	3302806	Ipcef1	Intergenic	-20649	NM_001033391	0.352213	0.096808	0.1639	0.250622	0.543546	0.121814	0	0	0.323011	0.117006	0.151016	0.195755	0.165545	0.340119	0.268685	0.218153	0.0954659	0.159073
3303703..3303920	7	3303703	3303920	Prkcg	5' UTR	154	NM_011102	1.40885	0.96808	0.983397	0.125311	0.652255	0.121814	1.22269	1.10505	0.807528	0.234012	0.906097	0.195755	0.165545	0.17006	0.53737	0.327229	0.47733	0.556756
3304587..3304785	19	3304587	3304785	Mir6984	Intergenic	15766	NR_105950	0.140885	0	0	0.250622	0.108709	0	0.152836	0.184175	0.484517	0.0585029	0	0.195755	0.165545	0	0	0.163614	0.0954659	0
3308342..3308540	1	3308342	3308540	Xkr4	intron	353138	NM_001011874	0.211328	0.48404	0	0	0.108709	0.121814	0.458509	0	0	0.0585029	0.302032	0.39151	0.165545	0.0850298	0	0.272691	0.0954659	0.397683
3308905..3309548	11	3308905	3309548	Limk2	promoter-TSS	14	NM_010718	0.211328	0.580848	0.1639	0.626554	0.326127	0.243627	0.917018	0.184175	0.646023	0.234012	0.377541	0	0.496636	0.340119	0.403028	0.272691	0.190932	0.159073
3309399..3310503	12	3309399	3310503	Rab10	promoter-TSS	18	NM_016676	0.281771	0.096808	0	0	0.434836	0.121814	0.152836	0	0.161506	0.175509	0.151016	0.195755	0.165545	0.510179	0	0.0545381	0	0.477219
3310499..3310697	10	3310499	3310697	Ipcef1	intron	-12758	NM_001033391	0.352213	0	0.1639	0.250622	0.326127	1.33995	0.152836	0.368351	0	0.292514	0.226524	0.293633	0.496636	0.255089	0.268685	0.381767	0.286398	0.159073
3312372..3312570	10	3312372	3312570	Ipcef1	intron	-10885	NM_001033391	0.633984	0.290424	0.327799	0.250622	0.326127	0.365441	0.152836	0	0.969034	0.175509	0.453049	0.293633	0	0.17006	0.134343	0.381767	0.47733	0.0795365
3312490..3312688	2	3312490	3312688	Meig1	Intergenic	23280	NM_008579	1.05664	2.51701	2.13069	0.501243	0.326127	0.487254	1.22269	0.552526	0.646023	0.468023	0.528557	0.78302	0.331091	0.935328	1.20908	0.490843	0.763727	0.556756
3313873..3314071	19	3313873	3314071	Cpt1a	Intergenic	-9329	NM_013495	4.86054	7.06698	5.24479	6.8921	7.1748	6.3343	9.17018	8.28789	5.6527	5.67478	5.5876	3.62147	5.95964	4.76167	6.98581	2.18153	8.1146	4.85173
3316994..3317192	11	3316994	3317192	Limk2	non-coding	-7852	NM_010718	2.39505	3.77551	4.09749	4.38588	4.13095	3.28897	7.64182	4.23603	5.16818	3.15916	2.41626	3.0342	1.98655	1.95569	3.35856	1.47253	5.53702	1.7498
3317447..3317645	17	3317447	3317645	Tiam2	Intergenic	-9027	NM_011878	0.281771	0.290424	0.1639	0.125311	0	0	0.152836	0.184175	0.484517	0.175509	0.151016	0.0978776	0.165545	0.0850298	0	0.272691	0	0.159073
3318159..3318357	15	3318159	3318357	Ccdc152	intron	-64732	NM_001166063	0.140885	0.290424	0.327799	0.250622	0.326127	0.121814	0.152836	0.184175	0.807528	0.175509	0.377541	0.293633	0	0.0850298	0.134343	0.272691	0.190932	0.397683
3319771..3320059	19	3319771	3320059	Cpt1a	Intergenic	-3386	NM_013495	0.140885	0	0.1639	0.125311	0	0	1.06985	0.920876	0.161506	0.0585029	0	0.0978776	0	0	0.134343	0	0	0.159073
3323185..3324080	19	3323185	3324080	Cpt1a	intron	332	NM_013495	1.12708	1.2585	1.639	1.1278	0.978382	1.09632	0.458509	1.4734	1.61506	1.63808	0.981606	1.07665	0.993273	1.19042	2.41817	0.927148	1.24106	1.59073
3323357..3323555	8	3323357	3323555	A430078G23Rik	Intergenic	-29959	NM_001033378	1.54974	1.83935	1.1473	2.00497	1.1958	1.70539	0.764182	0.368351	1.29205	1.52107	0.755081	0.685143	1.48991	1.10539	0.806055	0.545381	1.43199	1.03398
3326131..3326329	3	3326131	3326329	Hnf4g	Intergenic	-181800	NM_013920	0.422656	0.096808	0.327799	0.125311	1.08709	0.609068	0.305673	0	0.323011	0.234012	0.0755081	0.195755	0	0.17006	0	0.163614	0.190932	0.159073
3326556..3326754	17	3326556	3326754	Tiam2	promoter-TSS	82	NM_011878	1.19752	2.03297	1.639	1.1278	1.41322	2.07083	2.59822	1.84175	1.13054	1.28706	0.906097	1.27241	1.821	1.61557	2.01514	0.436305	1.81385	1.27258
3327371..3327569	2	3327371	3327569	Meig1	intron	8399	NM_008579	2.53593	3.48509	2.13069	2.13028	0.326127	1.58358	1.52836	1.4734	2.26108	0.702035	0.755081	1.56604	2.64873	0.935328	1.34343	1.03622	1.24106	0.795365
3328872..3329070	11	3328872	3329070	Limk2	intron	-19730	NM_010718	0	0.290424	0	0	0.108709	0.243627	0.152836	1.10505	0	0.117006	0.151016	0.78302	0.331091	0.17006	0.403028	0.272691	0.47733	0.318146
3329504..3329702	11	3329504	3329702	Limk2	intron	-20362	NM_010718	0.0704426	0.48404	1.639	0.375932	0.978382	0.121814	0	0.736701	0.323011	0.175509	0.0755081	0.0978776	0.331091	0.17006	0.268685	0.163614	0.190932	0
3331698..3331949	7	3331698	3331949	Cacng7	TTS	-1231	NM_133189	0.0704426	0.193616	0.1639	0.125311	0.108709	0.243627	0	0	0	0.175509	0	0.195755	0	0.17006	0	0.218153	0	0.159073
3332100..3332298	7	3332100	3332298	Cacng7	promoter-TSS	-856	NM_133189	0.281771	0.290424	0	0	0.217418	0.365441	0.152836	0.184175	0.323011	0.175509	0.226524	0.293633	0.165545	0.17006	0.268685	0.436305	0.190932	0.0795365
3332116..3332387	3	3332116	3332387	Hnf4g	Intergenic	-175778	NM_013920	2.60638	3.29147	1.96679	1.37842	0.326127	1.8272	1.37553	2.39428	1.13054	1.11155	1.05711	1.37029	0.662182	0.765268	0.806055	1.1453	1.81385	0.636292
3332457..3332706	3	3332457	3332706	Hnf4g	Intergenic	-175448	NM_013920	0.352213	1.54893	0.983397	0.250622	0	0.609068	0.152836	0.368351	0	0.760537	0.528557	0.880898	0.496636	0.765268	0.134343	0.708996	0.859193	0.636292
3333094..3333512	19	3333094	3333512	Cpt1a	intron	10002	NM_013495	0.140885	0.290424	0.491699	0.125311	0.326127	0.121814	1.22269	0.552526	0.161506	0.702035	0.0755081	0.195755	0.331091	0.0850298	0	0.272691	0.47733	0.23861
3333540..3333738	2	3333540	3333738	Meig1	intron	2230	NM_008579	0.281771	0.096808	0	0	0.326127	0.121814	0.611345	0.368351	0.807528	0.117006	0.151016	0.293633	0	0.0850298	0.268685	0.109076	0.381864	0.0795365
3334566..3334764	9	3334566	3334764	Alkbh8	promoter-TSS	-566	NM_026303	0.281771	0.48404	0.1639	0.501243	0.326127	0	0	0.920876	0.484517	0.936046	0.377541	0.39151	0.165545	1.10539	0.403028	0.490843	0.763727	0.477219
3335080..3335738	9	3335080	3335738	Alkbh8	intron	178	NM_026303	0.352213	0.096808	0.327799	0	0.760964	0	0	0.368351	0	0.117006	0.226524	0.195755	0.165545	0.255089	0	0.0545381	0.0954659	0.397683
3336013..3336673	2	3336013	3336673	Meig1	promoter-TSS	58	NM_008579	2.67682	3.48509	3.93359	4.00995	2.3916	3.89803	4.58509	2.39428	3.23011	2.69113	2.56728	2.34906	2.15209	1.44551	3.35856	2.61783	2.95944	2.14749
3336816..3337972	18	3336816	3337972	Crem	5' UTR	193	NM_013498	0.211328	0	0	0.877176	0.108709	0	0.152836	0	0	0.0585029	0.377541	0.293633	0.165545	0.0850298	0.134343	0.327229	0.0954659	0.318146
3337407..3337605	17	3337407	3337605	Tiam2	intron	10933	NM_011878	3.38125	4.74359	1.96679	1.87966	0.326127	2.07083	1.52836	2.2101	1.93807	1.46257	1.05711	1.66392	0.496636	0.935328	2.14948	1.1453	1.43199	1.67027
3338237..3338435	13	3338237	3338435	2810429I04Rik	Intergenic	-139213	NR_015522	0.0704426	0.48404	0	0	0	0	0	0	0.161506	0.117006	0	0.0978776	0.331091	0	0.268685	0.218153	0	0
3338332..3338530	19	3338332	3338530	Cpt1a	intron	15130	NM_013495	0	0	0	0.375932	0.108709	0	0	0.552526	0.484517	0.117006	0	0.0978776	0.165545	0	0.268685	0.218153	0	0
3340470..3340668	1	3340470	3340668	Xkr4	intron	321010	NM_001011874	0.211328	0.290424	0.327799	0.375932	0.108709	0.243627	0	0.184175	0.969034	0.292514	0.302032	0.195755	0.662182	0.255089	0	0.436305	0.286398	0.0795365
3341125..3341809	2	3341125	3341809	Dclre1c	promoter-TSS	64	NM_146114	0.422656	0.096808	0.1639	0.375932	0	0.243627	0.611345	0.184175	0	0.0585029	0	0.39151	0	0.17006	0.268685	0.218153	0	0.23861
3344190..3344388	5	3344190	3344388	Cdk6	5' UTR	396	NM_009873	1.40885	2.51701	3.93359	1.75435	1.73935	1.21814	2.59822	1.65758	0.969034	1.69658	1.73669	0.587265	2.15209	2.12575	1.07474	1.19984	1.05013	1.82934
3344738..3344936	1	3344738	3344936	Xkr4	intron	316742	NM_001011874	0.563541	0.193616	0.491699	0	0.217418	1.70539	0.458509	0	0.161506	0.643532	0.226524	0.78302	0.496636	0.595209	0.268685	0.436305	0.286398	0.954439
3345807..3346005	13	3345807	3346005	2810429I04Rik	Intergenic	-131643	NR_015522	0.422656	0.096808	0.327799	0.375932	0	0	0.305673	1.10505	0	0.0585029	0.226524	0.39151	0.165545	0.17006	0.53737	0.272691	0.0954659	0.318146
3348636..3348834	8	3348636	3348834	A430078G23Rik	Intergenic	-4680	NM_001033378	0.422656	0.96808	0.655598	0.125311	0.108709	0.487254	1.22269	0.184175	0.161506	0.117006	0.226524	0.0978776	0.165545	0.255089	0.134343	0.272691	0.0954659	0.0795365
3348762..3348960	10	3348762	3348960	Ipcef1	intron	-17215	NM_001033391	0.0704426	0	0	0.375932	0	0	0	0	0	0.117006	0.226524	0.0978776	0	0.0850298	0.134343	0.272691	0.0954659	0.0795365
3350287..3350485	8	3350287	3350485	A430078G23Rik	Intergenic	-3029	NM_001033378	0.211328	0.193616	0.1639	0	0.108709	0.121814	0.152836	0.184175	0.161506	0.175509	0.0755081	0	0	0	0.134343	0	0.0954659	0.159073
3351833..3352655	11	3351833	3352655	8430429K09Rik	promoter-TSS	-196	NM_027820	0.563541	0.96808	1.1473	0.877176	0.326127	1.21814	0.458509	0	0.646023	0.468023	0.981606	0.78302	0.662182	0.595209	1.07474	0.163614	1.14559	0.954439
3351887..3352085	15	3351887	3352085	Ccdc152	intron	-98460	NM_001166063	0.563541	0.48404	0	0.250622	0	0.365441	0.305673	0.184175	0.161506	0.292514	0.830589	0.293633	0.496636	0.510179	1.07474	0.545381	0.572796	0.318146
3352678..3352876	11	3352678	3352876	Rnf185	non-coding	182	NM_145355	0.211328	0.096808	0	0	0.217418	0.121814	0.152836	0	0.323011	0.175509	0.302032	0	0	0.0850298	0	0.0545381	0.190932	0.23861
3354293..3354491	10	3354293	3354491	Ipcef1	intron	-11684	NM_001033391	0.493098	0.096808	0.983397	0	0.326127	0.487254	0.458509	0.184175	0	0	0.453049	0.293633	0.165545	0.17006	0.268685	0.327229	0.190932	0.23861
3354581..3354779	8	3354581	3354779	A430078G23Rik	intron	1265	NM_001033378	0.352213	0.387232	0.327799	0.877176	0.652255	0.609068	0.305673	0	0	0.234012	0.302032	0.293633	0.165545	0.340119	0.403028	0.490843	0.190932	0.159073
3355554..3355752	12	3355554	3355752	Kif3c	Intergenic	-9479	NM_008445	1.26797	2.03297	0.819498	1.1278	0.760964	0.974508	0.611345	1.4734	1.29205	0.40952	0.528557	1.17453	0.331091	0.765268	1.8808	0.708996	0.47733	0.954439
3356443..3356641	19	3356443	3356641	Tesmin	intron	-32315	NM_010841	1.54974	2.12978	0.491699	1.1278	0.434836	0.243627	0.458509	0.736701	0.323011	0.40952	0.528557	0.880898	0.496636	0.510179	0.403028	0.490843	0.47733	0.874902
3356729..3356927	12	3356729	3356927	Kif3c	Intergenic	-8304	NM_008445	0.211328	0.48404	0	0	0.217418	0.121814	0.305673	0.920876	0	0.234012	0.0755081	0	0	0	0.134343	0.218153	0.0954659	0
3358273..3358471	11	3358273	3358471	Rnf185	TTS	-5413	NM_145355	2.74726	2.32339	3.11409	2.25559	3.5874	4.75073	7.03047	3.13098	4.19915	3.15916	2.71829	2.15331	2.97982	2.04072	3.49291	1.96337	4.10503	2.06795
3358516..3358888	11	3358516	3358888	Rnf185	TTS	-5743	NM_145355	0.140885	0.096808	0	0	0.108709	0	0.152836	0.920876	0.484517	0.0585029	0.0755081	0.195755	0	0.255089	0.134343	0	0.0954659	0.23861
3358949..3359147	11	3358949	3359147	Rnf185	TTS	-6089	NM_145355	2.32461	3.38828	3.76969	3.00746	2.06547	3.65441	2.75105	2.9468	3.55313	2.0476	2.49177	2.93633	3.31091	3.48622	2.14948	1.1453	3.72317	2.70424
3359375..3359573	1	3359375	3359573	Xkr4	intron	302105	NM_001011874	0	0.387232	0	0.250622	0.217418	0.852695	0.305673	0.184175	0.323011	0.117006	0.226524	0.293633	0	0.17006	0	0.327229	0	0.318146
3360120..3360318	7	3360120	3360318	Cacng7	intron	27164	NM_133189	0.140885	0.580848	0	0.125311	0.217418	0.121814	1.22269	0.184175	0.323011	0.351017	0.453049	0.0978776	0.165545	0.425149	0.268685	0.436305	0	0.477219
3361096..3361294	18	3361096	3361294	Cul2	intron	-21773	NM_029402	3.87434	4.06594	6.55598	6.76678	4.45707	6.94337	6.11345	5.52526	4.36065	4.68023	4.45498	4.50237	4.80082	4.33652	5.64239	3.70859	6.20528	3.89729
3362124..3362322	19	3362124	3362322	Tesmin	intron	-26634	NM_010841	0.140885	0.48404	0	1.00249	0.217418	0.487254	0.305673	1.10505	0.484517	0.292514	0.755081	0.195755	0.331091	0.425149	0.403028	0.654458	0.286398	0.318146
3362214..3362412	10	3362214	3362412	Ipcef1	intron	-3763	NM_001033391	0.0704426	0.096808	0	0.125311	0.434836	0.121814	0	0.184175	0.807528	0.117006	0.0755081	0.195755	0.331091	0.17006	0.268685	0.218153	0.0954659	0.0795365
3362326..3362524	15	3362326	3362524	Ccdc152	intron	-108899	NM_001166063	0.211328	0	0	0.125311	0	0.121814	0	0.184175	0.484517	0.117006	0.0755081	0.195755	0.496636	0.255089	0	0.218153	0.0954659	0.0795365
3362341..3362539	1	3362341	3362539	Xkr4	intron	299139	NM_001011874	0.211328	0.387232	0.327799	0	0.217418	0.121814	0	1.10505	0	0.117006	0.0755081	0.195755	0.496636	0.0850298	0.134343	0.218153	0.0954659	0.0795365
3363609..3363807	2	3363609	3363807	Dclre1c	intron	22305	NM_146114	0.140885	0.290424	0.1639	0.250622	0.108709	0	0.152836	0.368351	0	0.40952	0.302032	0	0.165545	0.255089	0	0.163614	0.47733	0.0795365
3363988..3364186	9	3363988	3364186	Alkbh8	intron	28856	NM_026303	0.0704426	0.096808	0.327799	0.250622	0.217418	0.121814	0	0.368351	0.161506	0.117006	0.906097	0.195755	0.331091	0.340119	0.134343	0.327229	0.668261	0.23861
3364977..3365417	12	3364977	3365417	Kif3c	promoter-TSS	65	NM_008445	0.140885	0.48404	0.327799	0	0.108709	0.365441	0.152836	0.184175	1.29205	0.234012	0.377541	0.0978776	0.165545	0.255089	0.134343	0.272691	0.286398	0.159073
3365943..3366141	19	3365943	3366141	Tesmin	intron	-22815	NM_010841	0.422656	0.387232	0	0.125311	0.217418	0.243627	0.458509	0	0.323011	0.40952	1.28364	0.489388	0.165545	0.17006	0	0.490843	1.24106	0.477219
3366808..3367006	7	3366808	3367006	Cacng8	3' UTR	-27477	NM_133190	0.563541	0.387232	0.491699	1.75435	0.543546	0.609068	3.20956	1.4734	0.161506	0.702035	0.604065	0.39151	1.65545	1.19042	1.20908	0.381767	0.859193	0.477219
3366988..3367186	9	3366988	3367186	Alkbh8	intron	31856	NM_026303	0.422656	0.096808	0	0	0.326127	1.09632	0	0.736701	0.484517	0.117006	0.226524	0	0	0.0850298	0.134343	0.109076	0	0.23861
3368880..3369078	9	3368880	3369078	Alkbh8	intron	33748	NM_026303	0.0704426	0.387232	0.327799	1.37842	0.108709	0.243627	0	0	0	0.234012	0.0755081	0.195755	0	0.17006	0.268685	0.272691	0	0.23861
3373303..3373654	13	3373303	3373654	2810429I04Rik	Intergenic	-104070	NR_015522	0.281771	0.096808	0.819498	0.375932	0.326127	0.243627	0	0.368351	0	0.351017	0.377541	0.489388	0.165545	1.61557	0.268685	0.436305	0.47733	0.318146
3374001..3374199	15	3374001	3374199	Ccdc152	intron	-120574	NM_001166063	0	0.193616	0	0	0	0.243627	0	1.4734	0	0	0.226524	0.39151	0.331091	0.425149	0	0.163614	0.381864	0.0795365
3377041..3377239	2	3377041	3377239	Suv39h2	non-coding	15118	NM_022724	0.563541	0.096808	0	0.375932	0.869673	0.121814	0	0.736701	0.161506	0.292514	0.302032	0.0978776	0.331091	0.255089	0	0.381767	0	0.318146
3378271..3378469	19	3378271	3378469	Tesmin	exon	-10487	NM_010841	0.281771	0.193616	0.1639	0.250622	0.108709	0.243627	1.37553	0.368351	0	0.175509	0.377541	0.195755	0.165545	0.17006	0.134343	0.327229	0.190932	0.23861
3378790..3378988	12	3378790	3378988	Kif3c	intron	13757	NM_008445	0.422656	1.06489	0.819498	0.501243	1.08709	0.243627	0.917018	0.736701	0.484517	0.526526	0.755081	0.39151	0.496636	0.765268	1.20908	0.545381	0.668261	0.477219
3379412..3379610	15	3379412	3379610	Ccdc152	intron	-125985	NM_001166063	0.0704426	0.290424	0.1639	0	0.326127	0.121814	0.917018	0.184175	0.323011	0.117006	0.453049	0.0978776	0	0.0850298	0	0.436305	0	0.23861
3381065..3381263	2	3381065	3381263	Suv39h2	intron	11094	NM_022724	0.352213	0.580848	0.1639	0	1.41322	0.730881	0.152836	0	0.161506	0.234012	0.679573	0.39151	0.165545	0.425149	0	0.490843	0.668261	0.159073
3382804..3383620	18	3382804	3383620	Cul2	promoter-TSS	-11	NM_029402	2.60638	2.51701	1.639	0.877176	0.543546	1.09632	1.37553	1.10505	1.29205	0.760537	1.13262	0.78302	0.993273	0.935328	1.20908	0.87261	0.47733	1.35212
3383008..3383206	10	3383008	3383206	Ipcef1	intron	16847	NM_001033391	2.32461	3.38828	3.11409	2.00497	2.17418	2.55808	2.59822	2.76263	2.9071	1.81359	2.26524	2.05543	2.15209	2.46586	2.82119	2.07245	2.29118	1.82934
3387353..3387551	5	3387353	3387551	Cdk6	intron	43559	NM_009873	0.281771	0.290424	0	0	0.108709	0.365441	0.458509	0.368351	0	0.0585029	0.151016	0.195755	0	0.0850298	0.134343	0.218153	0.190932	0
3387424..3387622	10	3387424	3387622	Ipcef1	intron	21263	NM_001033391	0.140885	0.096808	0	0	0.108709	0.365441	0	0	0.161506	0.292514	0.151016	0	0.331091	0.17006	0.53737	0.272691	0.0954659	0.0795365
3388402..3389426	19	3388402	3389426	Tesmin	promoter-TSS	57	NM_010841	0.140885	0.193616	0.491699	0	0	0	0.305673	0	1.61506	0	0.0755081	0.0978776	0.165545	0.17006	0.268685	0	0.0954659	0.0795365
3389278..3389476	6	3389278	3389476	Samd9l	Intergenic	-39806	NM_010156	0.281771	0.096808	0	0	0.652255	0.243627	0	0.368351	0	0.234012	0.226524	0.0978776	0.331091	0.17006	0.403028	0.0545381	0.190932	0.318146
3390816..3391014	10	3390816	3391014	Ipcef1	intron	24655	NM_001033391	0	0.48404	0.327799	0.125311	0.326127	0	0.152836	0.920876	0	0.117006	0.151016	0	0.165545	0	0	0	0.190932	0.0795365
3391714..3392604	2	3391714	3392604	Suv39h2	promoter-TSS	99	NM_022724	0.140885	0.096808	0	0.125311	0.434836	0	0	0.184175	0	0.292514	0.679573	0.0978776	0.662182	0	0.268685	0.490843	0.190932	0.397683
3391804..3392076	5	3391804	3392076	Cdk6	intron	48047	NM_009873	0.140885	0.193616	0.655598	0	0	0	0.305673	0.920876	0.323011	0.0585029	0.377541	0.0978776	0.662182	0.425149	0.403028	0.109076	0.190932	0.23861
3392955..3393472	8	3392955	3393472	Arhgef18	intron	206	NM_133962	0.281771	0.096808	1.639	0.375932	0.108709	0.243627	0.458509	0	0.161506	0	0.0755081	0.78302	0	0.340119	0.268685	0.0545381	0.572796	0.23861
3396947..3397145	6	3396947	3397145	Hepacam2	Intergenic	47452	NM_178899	0.774869	0.871272	0.491699	0.375932	0	0.243627	1.52836	0.736701	0	0.526526	0.604065	0.39151	0.165545	0.340119	0.403028	0.436305	0.381864	0.715829
3399011..3399209	2	3399011	3399209	Suv39h2	Intergenic	-6852	NM_022724	0.422656	0.096808	0.1639	0.250622	0.434836	0.243627	0.305673	0.184175	0.484517	0.117006	0.151016	0.293633	0.165545	0.0850298	0.268685	0.327229	0	0.23861
3399019..3399217	15	3399019	3399217	Ghr	intron	132724	NM_010284	0.281771	0.193616	0.1639	1.1278	0.543546	0.121814	0	0	0.323011	0	0.453049	0.293633	0	0.255089	0.806055	0.163614	0.190932	0.397683
3399718..3399916	15	3399718	3399916	Ghr	intron	132025	NM_010284	4.7901	10.068	3.60579	2.75684	2.82644	3.04534	3.82091	5.34108	5.16818	3.27616	3.17134	3.13208	2.81427	2.80598	6.3141	3.38136	3.72317	2.54517
3403694..3403892	1	3403694	3403892	Xkr4	intron	257786	NM_001011874	0.774869	1.2585	1.1473	2.00497	1.08709	1.94902	2.44538	1.4734	0.807528	0.994549	0.453049	0.489388	0.993273	0.680239	0.671713	0.327229	0.668261	0.954439
3403724..3404079	9	3403724	3404079	Cwf19l2	promoter-TSS	-183	NM_027545	0.352213	0.096808	0.327799	1.62904	0.434836	0.852695	0.305673	0	1.13054	0.40952	0.377541	0.0978776	0	0.0850298	0.134343	0.381767	0.190932	0.318146
3404595..3404793	17	3404595	3404793	Tiam2	intron	7487	NM_011878	0.563541	0.580848	0.327799	0.375932	0.760964	0.730881	0.305673	0	0	0.526526	0.604065	1.17453	0.331091	0.340119	0.403028	0.87261	0.572796	0.874902
3404928..3405126	15	3404928	3405126	Ghr	intron	126815	NM_010284	0.422656	0.193616	0.327799	1.25311	0.108709	0.365441	0.305673	0	0.161506	0.292514	0.528557	0.0978776	0.165545	0.255089	0.268685	0.272691	0.0954659	0.556756
3406939..3407137	10	3406939	3407137	Ipcef1	intron	40778	NM_001033391	0.211328	0.193616	0.1639	0.250622	0.108709	0.365441	1.83404	0.368351	0.323011	0.292514	0.377541	0.0978776	0.165545	0.425149	0.806055	0.327229	0.286398	0.159073
3407872..3408070	19	3407872	3408070	Gal	TTS	6573	NM_010253	0.140885	0.387232	0	0	0	0.121814	0.152836	0	0	0.117006	0.151016	0.0978776	0.331091	0	0.134343	0.272691	0.0954659	0
3409952..3410150	7	3409952	3410150	3300002P13Rik	intron	14155	NR_126426	0.281771	0.580848	1.4751	0.501243	0.108709	0.121814	0.305673	0.184175	0.484517	0.643532	0.453049	0.195755	0.496636	0.680239	0.403028	0.599919	0.381864	0.318146
3410669..3410867	9	3410669	3410867	Cwf19l2	intron	6683	NM_027545	3.45169	4.64678	6.39208	2.63153	2.3916	3.04534	3.51524	3.31516	1.61506	3.68568	2.18974	3.42571	2.64873	3.40119	3.35856	1.90883	4.10503	3.34054
3414366..3414564	9	3414366	3414564	Cwf19l2	intron	10380	NM_027545	0.140885	0.290424	0	0.125311	0.108709	0.365441	0.611345	0	0.646023	0.702035	0.302032	0.293633	1.32436	0.0850298	0.671713	0.381767	0.286398	0.636292
3414617..3415023	11	3414617	3415023	Selenom	5' UTR	133	NM_053267	1.83151	3.48509	1.4751	1.87966	0.760964	0.852695	0.764182	1.10505	1.13054	0.468023	0.679573	0.489388	0.662182	0.510179	0.268685	0.436305	0.572796	0.636292
3414802..3415155	15	3414802	3415155	Ghr	intron	116863	NM_010284	3.8039	3.5819	9.34228	5.7643	5.32675	6.82156	4.58509	7.55119	5.00668	4.68023	5.36108	4.60025	4.46973	5.61197	7.2545	4.5812	5.91889	4.21544
3415132..3415330	18	3415132	3415330	Cul2	intron	32008	NM_029402	0.281771	0.48404	0.1639	0	0.217418	0.974508	1.22269	0.184175	0.484517	0.234012	0.0755081	0.39151	0	0.17006	0.268685	0.163614	0.381864	0.159073
3416961..3417159	12	3416961	3417159	1110002L01Rik	intron	9687	NR_030694	0.281771	0.387232	0.1639	0.125311	0	0	0.305673	0.552526	0.161506	0.292514	0.0755081	0.0978776	0.165545	0.0850298	0.268685	0.0545381	0.0954659	0.318146
3417447..3417645	15	3417447	3417645	Ghr	intron	114296	NM_010284	2.67682	2.4202	1.639	2.13028	1.41322	1.58358	1.52836	0.920876	1.61506	1.9891	1.35915	0.978776	1.98655	1.19042	0.671713	1.30892	2.00478	1.03398
3417934..3418132	2	3417934	3418132	Hspa14	intron	12053	NM_015765	4.71966	6.87337	3.76969	3.75932	1.52193	3.77622	4.58509	3.86768	4.36065	4.21221	3.09583	2.93633	5.79409	3.40119	5.10502	2.67237	4.2005	3.42007
3417999..3418197	19	3417999	3418197	Gal	Intergenic	-3554	NM_010253	0.140885	0.387232	0.491699	1.25311	0.217418	0.365441	0	0.184175	0.161506	0.351017	0.377541	0.685143	0.496636	0.510179	0.268685	0.545381	0.47733	0.397683
3420414..3420612	1	3420414	3420612	Xkr4	intron	241066	NM_001011874	1.26797	1.64574	0.655598	0.375932	0.543546	0.121814	0.611345	0	1.45355	0.292514	0.302032	0.0978776	0.165545	0.17006	0.403028	0.218153	0.47733	0
3420557..3420755	18	3420557	3420755	Cul2	intron	37433	NM_029402	0.140885	0.096808	0.655598	0.250622	1.1958	0	0	0	0	0.175509	0.453049	0.489388	0.993273	0.425149	0.403028	0.327229	0.47733	0.318146
3421556..3421754	19	3421556	3421754	Gal	Intergenic	-7111	NM_010253	0.915754	1.54893	0	0.626554	0.760964	0.487254	1.6812	0.368351	0.484517	0.351017	0.604065	0.78302	0.993273	0.510179	0.403028	0.218153	0.572796	0.954439
3426257..3426455	6	3426257	3426455	Hepacam2	intron	18142	NM_178899	2.74726	2.22658	0.491699	0.626554	0	0.121814	0.152836	0.552526	0.323011	0.468023	0.377541	0.685143	0	0	0.268685	0.327229	0.572796	0.636292
3426512..3427796	12	3426512	3427796	Asxl2	promoter-TSS	297	NM_172421	0.352213	0.096808	0.491699	0	0.217418	0.121814	0	0.920876	0.646023	0.0585029	0.377541	0.195755	0.496636	0.17006	0	0.109076	0.286398	0.23861
3427210..3427408	11	3427210	3427408	Smtn	intron	11986	NM_013870	0	0.193616	0	0	0.543546	0.243627	0.152836	0.184175	0.969034	0.117006	0.226524	0.587265	0	0.0850298	0.134343	0.218153	0.47733	0.23861
3429751..3430641	2	3429751	3430641	Hspa14	promoter-TSS	-110	NM_015765	1.19752	1.06489	3.44189	1.87966	0.652255	1.94902	1.98687	2.02593	1.61506	1.34557	0.755081	1.7618	1.48991	1.44551	1.74645	1.09076	1.43199	1.35212
3431707..3431905	9	3431707	3431905	Cwf19l2	intron	27721	NM_027545	1.90195	1.74254	1.1473	1.37842	0.217418	1.70539	0.152836	1.28923	0.161506	0.585029	0.528557	0.78302	0.496636	0.935328	0.53737	0.708996	0.47733	0.715829
3435753..3435951	11	3435753	3435951	Smtn	intron	3443	NM_013870	0.704426	0.096808	0	0.501243	0.108709	0	0	0.552526	0.161506	0.117006	0.302032	0.0978776	0	0	0.403028	0.327229	0.190932	0
3439073..3439688	11	3439073	3439688	Smtn	promoter-TSS	-86	NM_013870	0.211328	0	0.327799	0	0.108709	0	0.458509	0	0	0.175509	0.377541	0.0978776	0	0.425149	0	0.381767	0.190932	0.0795365
3441288..3441486	7	3441288	3441486	Cacng6	Intergenic	15964	NM_133183	0.140885	0	0.491699	0.250622	0	0.243627	0	0	0.161506	0.292514	0.528557	0.0978776	0.331091	0	0.671713	0.109076	0.572796	0.23861
3441718..3441916	10	3441718	3441916	Ipcef1	intron	75557	NM_001033391	3.16992	4.35636	0.819498	1.87966	0.543546	1.09632	1.52836	2.02593	0.646023	1.9306	1.05711	1.56604	1.15882	0.765268	0.53737	0.981686	1.90932	1.67027
3443337..3443535	7	3443337	3443535	Cacng6	Intergenic	18013	NM_133183	0.281771	0.96808	0.491699	0.501243	0.543546	1.09632	0	0.736701	0.484517	0.526526	0.377541	0.489388	0.496636	0.255089	0.268685	0.599919	0.47733	0.318146
3445169..3445367	1	3445169	3445367	Xkr4	intron	216311	NM_001011874	0.493098	0.387232	0.327799	1.25311	0	0.121814	0.152836	0.552526	0.323011	0.585029	0.604065	0.195755	1.15882	1.02036	1.20908	0.272691	0.47733	0.636292
3447347..3447545	11	3447347	3447545	Smtn	Intergenic	-8151	NM_013870	0	0.290424	0	0	0	0.121814	0	0.184175	0	0.117006	0.0755081	0.195755	0	0.340119	0.268685	0.0545381	0.0954659	0.23861
3448099..3448868	6	3448099	3448868	Vps50	promoter-TSS	91	NM_024260	0.281771	0.677656	0.655598	1.1278	0	0.365441	0	0.736701	0.323011	0.643532	0.151016	0.0978776	0.165545	0.340119	0.403028	0.272691	0.381864	0.23861
3451045..3451243	6	3451045	3451243	Vps50	intron	2751	NM_024260	2.32461	2.51701	1.4751	0.751865	1.41322	0.365441	0.917018	0.368351	0.323011	0.994549	0.755081	0.78302	0.827727	0.595209	0.806055	0.545381	0.954659	1.03398
3453967..3454165	9	3453967	3454165	Cwf19l2	intron	49981	NM_027545	0	0	0	0	0	0	0	0	0.323011	0.0585029	0.0755081	0	0.165545	0	0.268685	0.0545381	0	0.0795365
3457524..3457722	11	3457524	3457722	Smtn	Intergenic	-18328	NM_013870	0.281771	0.677656	0.1639	0.125311	0.108709	0	0	0.736701	0.484517	0.234012	0.302032	0.0978776	0.165545	0.0850298	0	0.109076	0.286398	0.23861
3458504..3458702	11	3458504	3458702	Smtn	Intergenic	-19308	NM_013870	0.704426	0.193616	0.1639	0.501243	0.652255	0.243627	0.305673	0.368351	0	0.175509	0.151016	0.39151	0.496636	0.425149	0.268685	0.272691	0.286398	0.159073
3458877..3459075	8	3458877	3459075	Pex11g	3' UTR	8672	NM_026951	0.211328	0.193616	0.1639	0.501243	0.652255	0.243627	0.152836	0.184175	0.323011	0.175509	0.528557	0.195755	0.165545	0.0850298	0.134343	0.327229	0.0954659	0.477219
3459952..3460150	6	3459952	3460150	Vps50	intron	11658	NM_024260	0.422656	0.193616	0.1639	0.375932	0.217418	0.487254	0.611345	0.368351	0.323011	0.292514	0.377541	0.293633	0.165545	0.425149	0.134343	0.327229	0	0.636292
3462616..3462814	1	3462616	3462814	Xkr4	intron	198864	NM_001011874	3.87434	3.00105	2.62239	2.25559	3.80482	4.26347	5.50211	4.05186	2.42259	1.17006	2.34075	2.15331	2.81427	1.44551	2.95554	2.39968	1.90932	1.35212
3463152..3463350	10	3463152	3463350	Oprm1	intron	94714	NM_011013	2.53593	4.25955	3.27799	2.75684	2.71773	4.62892	5.50211	3.86768	2.9071	1.81359	2.41626	2.34906	2.15209	2.21078	3.08988	1.69068	3.05491	1.82934
3463461..3463659	15	3463461	3463659	Ghr	intron	68282	NM_010284	2.18372	4.54998	5.24479	3.63401	1.63064	4.38529	1.98687	2.39428	3.87614	2.80814	2.34075	3.22996	3.47645	2.38083	2.82119	2.07245	2.95944	3.34054
3463905..3464575	17	3463905	3464575	Tiam2	intron	-18075	NM_011878	4.297	7.45421	4.26139	4.13526	2.17418	4.14166	4.73793	2.9468	2.9071	3.21766	3.6999	2.44694	3.47645	3.65628	3.49291	2.94506	3.62771	2.78378
3464927..3465197	18	3464927	3465197	Bambi	Intergenic	-42893	NM_026505	0	0.193616	0.491699	0.751865	0.217418	0	0	0.184175	0.161506	0.292514	0.151016	0.0978776	0.165545	0.0850298	0	0.381767	0	0.159073
3467198..3467846	8	3467198	3467846	Pex11g	intron	126	NM_026951	2.60638	3.77551	2.78629	2.75684	1.1958	3.16715	3.82091	1.28923	2.58409	1.57958	1.96321	1.85967	2.48318	1.61557	1.61211	1.79976	2.00478	1.59073
3468825..3469023	8	3468825	3469023	Pex11g	Intergenic	-1276	NM_026951	0.0704426	0.387232	0.1639	1.1278	0.217418	0.487254	0.458509	0	0	0.175509	0.377541	0.195755	0.496636	0.0850298	0.134343	0.381767	0.286398	0.0795365
3473048..3473246	5	3473048	3473246	Fam133b	exon	-70686	NM_026583	0.0704426	0.193616	0.655598	0.375932	0.434836	0	0.305673	0.184175	0.484517	0.175509	0.906097	0.293633	0.662182	0.425149	0.403028	0.163614	0.0954659	1.11351
3473383..3473581	5	3473383	3473581	Fam133b	intron	-70351	NM_026583	0.211328	0	0	0	0.543546	0	0.152836	1.4734	0.161506	0.175509	0.453049	0.195755	0.165545	0.0850298	0.268685	0.218153	0.286398	0.318146
3473714..3473912	7	3473714	3473912	Tarm1	Intergenic	29692	NM_177363	0.281771	0.096808	0.1639	0.125311	0.326127	0.243627	0	0.920876	0.323011	0.292514	0.302032	0.293633	0	0.0850298	0	0.218153	0.190932	0.477219
3477338..3477536	13	3477338	3477536	2810429I04Rik	promoter-TSS	-112	NR_015522	0	0.580848	0.1639	0.375932	0.326127	0	1.52836	0	0.807528	0	0.0755081	0.293633	0	0.0850298	0.134343	0.272691	0.0954659	0
3477589..3477860	13	3477589	3477860	2810429I04Rik	intron	176	NR_015522	1.19752	0.774464	0.1639	1.00249	0.108709	0.974508	1.06985	0.736701	0.646023	0.877543	0.0755081	0.39151	0.827727	0.595209	0	0.163614	0.859193	0.318146
3478232..3478430	11	3478232	3478430	Smtn	Intergenic	-39036	NM_013870	3.45169	3.77551	4.42529	3.38339	2.93515	4.5071	3.20956	4.42021	1.93807	2.92514	2.11423	2.05543	2.31764	2.12575	4.4333	1.36345	2.76851	2.94285
3479964..3480162	6	3479964	3480162	Vps50	intron	31670	NM_024260	0.281771	0	0	0.375932	0	0.121814	0	0	0.161506	0.234012	0.226524	0.0978776	0	0	0.268685	0.381767	0.0954659	0.0795365
3486173..3486371	19	3486173	3486371	Gal	intron	-71728	NM_010253	1.19752	1.06489	1.1473	0.877176	1.63064	0.852695	1.22269	2.9468	1.93807	0.351017	0.981606	1.56604	1.32436	1.02036	1.20908	0.708996	1.14559	1.03398
3486430..3486628	17	3486430	3486628	Tiam2	intron	3039	NM_011878	0.422656	0.193616	0.327799	0.125311	0.434836	0	0.305673	0.184175	0	0.585029	0.453049	0.195755	0.331091	0.255089	0.403028	0.545381	0.286398	0.397683
3486508..3486706	12	3486508	3486706	Asxl2	intron	59750	NM_172421	0.352213	0.193616	0	0.125311	0	0.121814	0	1.10505	0.161506	0.175509	0.226524	0.293633	0	0	0.134343	0.327229	0.286398	0.0795365
3487388..3487586	5	3487388	3487586	Fam133b	intron	-56346	NM_026583	4.36744	6.58294	4.58919	3.25808	1.84805	3.65441	4.43225	4.42021	5.81421	2.28161	1.35915	2.93633	2.15209	2.46586	2.14948	1.25438	3.15038	2.14749
3487665..3488004	17	3487665	3488004	Tiam2	intron	4345	NM_011878	0.352213	1.2585	0.327799	0	0.108709	0	0	0.552526	0.484517	0.117006	0.226524	0.587265	0	0.255089	0	0.545381	0.381864	0
3487880..3488259	2	3487880	3488259	Cdnf	Intergenic	57733	NM_177647	0.352213	0.096808	0	0.125311	0.108709	0	0	0	0.323011	0.117006	0.0755081	0.39151	0.165545	0.255089	0.134343	0.327229	0.0954659	0.159073
3488307..3488505	9	3488307	3488505	Gucy1a2	Intergenic	-43943	NM_001033322	2.88815	2.51701	0.983397	2.38091	3.26127	2.80171	3.20956	2.39428	1.61506	3.10065	2.41626	1.7618	3.642	4.16646	3.62725	2.12699	3.53224	1.59073
3489278..3489593	4	3489278	3489593	Tmem68	intron	12564	NM_028097	0.0704426	0.290424	0.327799	0.501243	0.652255	0.730881	1.6812	0.184175	0.484517	0.351017	0.830589	0.78302	0.165545	0.425149	0.671713	0.763534	0.47733	0.715829
3491114..3491510	5	3491114	3491510	Fam133b	intron	-52521	NM_026583	0.493098	0.387232	1.4751	0.250622	0	0.365441	0	0.552526	0	0.351017	0.377541	0.0978776	0	0.255089	0.134343	0.218153	0.286398	0.318146
3491934..3492132	10	3491934	3492132	Oprm1	intron	65932	NM_011013	0.281771	0.193616	0.491699	0.125311	0	0	0	0	0.161506	0.175509	0.151016	0	0	0.0850298	0	0.0545381	0.190932	0.0795365
3492174..3492372	2	3492174	3492372	Cdnf	Intergenic	61936	NM_177647	0.352213	0	0.1639	0	0	0	0	0	1.13054	0.175509	0.151016	0	0	0	0	0.0545381	0.190932	0.0795365
3493042..3493240	13	3493042	3493240	1700024F13Rik	Intergenic	-4155	NR_045363	5.84674	11.7138	9.34228	7.14272	8.04448	9.50146	11.7684	9.39294	7.91378	8.54142	6.94675	7.04718	7.11845	8.24789	10.4787	5.07205	9.16473	8.19227
3493173..3493424	8	3493173	3493424	Zfp358	5' UTR	161	NM_080461	0.211328	0.290424	0.983397	0.250622	0.326127	0.365441	0.305673	0.184175	0.161506	0.40952	0.528557	0.587265	0.662182	0	0.53737	0.818072	0.381864	0.318146
3494427..3494625	15	3494427	3494625	Ghr	intron	37316	NM_010284	0.281771	0	0.327799	0.501243	0.434836	0.243627	0	0	0.161506	0.468023	0.0755081	0	0	0.510179	0	0.381767	0	0.159073
3494456..3494733	18	3494456	3494733	Bambi	Intergenic	-13360	NM_026505	0.211328	0.580848	0.491699	0	0.108709	0	0	0	0.484517	0.351017	0.377541	0.685143	0.165545	0.510179	0.134343	0.818072	0.190932	0.397683
3495947..3496145	7	3495947	3496145	Tarm1	intron	7459	NM_177363	0.422656	0	0.1639	0.501243	0	0.974508	0.611345	0.552526	0.161506	0.175509	0.302032	0	0.331091	0	0.268685	0.109076	0.286398	0.0795365
3495994..3496192	17	3495994	3496192	Tiam2	intron	12603	NM_011878	0.211328	0.580848	0.1639	0.375932	0.108709	0.243627	0.458509	0.184175	0.161506	0.117006	0.151016	0.195755	0	0.0850298	0.268685	0.381767	0	0.0795365
3496145..3496510	8	3496145	3496510	Zfp358	exon	3190	NM_080461	0.563541	0.290424	0.1639	0.375932	0	0	0.458509	0.184175	0.161506	0.234012	0.151016	0.293633	0.165545	0.680239	0.134343	0.0545381	0.381864	0.23861
3496778..3496976	6	3496778	3496976	Vps50	intron	48484	NM_024260	0.211328	0.096808	0.1639	0	0	0	0	0	0.161506	0.117006	0.226524	0.195755	0	0.17006	0.53737	0.218153	0	0.318146
3498921..3499119	7	3498921	3499119	Tarm1	intron	4485	NM_177363	0.563541	0.096808	0.819498	0.250622	0.326127	0.365441	0.458509	0.368351	0.161506	0.526526	0.906097	0.39151	0.827727	0.510179	1.61211	0.381767	0.47733	0.954439
3500155..3500826	8	3500155	3500826	Mcoln1	promoter-TSS	-28	NM_053177	0.0704426	0.096808	0.1639	0.125311	0.978382	0	0.152836	0.368351	0	0.117006	0	0.0978776	0.331091	0.340119	0.53737	0.0545381	0	0.159073
3501324..3501522	5	3501324	3501522	Fam133b	intron	-42410	NM_026583	0.140885	0.096808	0	0.125311	0.108709	0.121814	0.152836	0	0	0.234012	0.0755081	0.195755	0.662182	0.0850298	0	0.327229	0.0954659	0.0795365
3501552..3502183	4	3501552	3502183	Tmem68	promoter-TSS	132	NM_028097	0.986197	0.774464	0.1639	0.375932	0.108709	0	0.305673	1.28923	0.807528	0.702035	0.528557	0.0978776	0.496636	0.0850298	0.134343	0.381767	0.381864	0.556756
3501618..3501891	5	3501618	3501891	Fam133b	intron	-42078	NM_026583	4.01523	4.35636	3.27799	2.00497	0.978382	1.70539	1.22269	1.10505	1.45355	1.28706	3.02032	2.44694	2.31764	2.63592	2.55251	2.2906	1.71839	2.70424
3502613..3502811	12	3502613	3502811	Dtnb	3' UTR	-69679	NM_007886	0.211328	0	0.327799	0	0.108709	0	0.152836	0.184175	0.969034	0.234012	0.302032	0.195755	0	0.765268	0	0.218153	0.190932	0.318146
3504755..3505474	1	3504755	3505474	Xkr4	intron	156464	NM_001011874	0.281771	0.096808	0.327799	0.250622	0	0.365441	0.305673	0.552526	0.484517	0.117006	0.302032	0.0978776	0.165545	0.0850298	0.403028	0.163614	0.190932	0.159073
3505387..3505585	17	3505387	3505585	Tiam2	intron	21996	NM_011878	2.81771	3.5819	4.09749	1.37842	2.3916	4.62892	3.66807	7.91954	3.23011	2.57413	2.26524	2.15331	2.31764	2.12575	2.41817	1.74522	3.05491	2.14749
3506638..3506836	10	3506638	3506836	Oprm1	intron	51228	NM_011013	0.211328	0.290424	0.491699	0.501243	0.108709	0.852695	0.152836	0.552526	0.484517	0.292514	0.302032	0.39151	0.331091	0.680239	0	0.327229	0.572796	0.0795365
3507075..3508315	18	3507075	3508315	Bambi	promoter-TSS	-260	NM_026505	0.211328	0.580848	0.491699	0.250622	0.326127	0.974508	0.305673	0.368351	0.161506	0.351017	0.679573	0.195755	0.331091	0.17006	0.671713	0.327229	0.572796	0.318146
3507899..3508287	3	3507899	3508287	Hnf4g	promoter-TSS	63	NM_013920	0.0704426	0.096808	0	0.250622	0.108709	0	0	0.552526	0.161506	0	0.151016	0	0	0	0.134343	0.0545381	0.0954659	0
3509988..3510186	17	3509988	3510186	Cldn20	intron	-22467	NM_001101560	0.140885	0.096808	0.1639	0.125311	0	0	0.305673	0	0	0.234012	0.226524	0.0978776	0	0	0	0.109076	0.286398	0.159073
3510139..3510337	15	3510139	3510337	Ghr	intron	21604	NM_010284	0.211328	0	0	0	0	0.121814	0.458509	1.65758	0	0.234012	0.226524	0.0978776	0	0	0	0.109076	0.286398	0.159073
3510242..3510440	5	3510242	3510440	Fam133b	intron	-33492	NM_026583	0.211328	0	0	1.1278	0.217418	0.243627	0	0.368351	0.323011	0.234012	0.226524	0.0978776	0.827727	0.17006	0	0.109076	0.286398	0.159073
3510523..3510721	8	3510523	3510721	Pnpla6	exon	-4762	NM_015801	2.04284	3.00105	2.29459	2.50622	1.1958	2.55808	2.90389	1.84175	2.26108	1.40407	1.66118	0.978776	1.821	0.850298	1.61211	1.19984	1.14559	1.67027
3512153..3512351	10	3512153	3512351	Oprm1	intron	45713	NM_011013	0.352213	0.580848	0.1639	0.877176	0.543546	0.487254	0.458509	0.552526	0.161506	0.643532	0.604065	0.39151	0.496636	1.53054	1.07474	0.545381	0.763727	0.318146
3515329..3515527	8	3515329	3515527	Pnpla6	promoter-TSS	44	NM_015801	0.140885	0.290424	0.327799	1.00249	0.217418	0.243627	0	0.552526	0.323011	0.0585029	0.151016	0.195755	0	0.510179	0.53737	0.163614	0	0.23861
3515632..3515830	2	3515632	3515830	Cdnf	Intergenic	85394	NM_177647	0	0.290424	0	0	0.326127	0.121814	0.152836	0.184175	0.161506	0.0585029	0.151016	0.195755	0.331091	0.255089	0.268685	0.163614	0	0.23861
3515804..3516002	4	3515804	3516002	Tgs1	intron	13877	NM_054089	0.0704426	0.193616	0.1639	0.250622	0.652255	0	0.458509	0	0.484517	0.40952	0.302032	0.293633	0.165545	0.425149	0.268685	0.599919	0	0.397683
3515921..3516129	8	3515921	3516129	Pnpla6	promoter-TSS	641	NM_015801	0.0704426	0.193616	0	0	0.326127	0	0.152836	0.184175	0	0.117006	0.226524	0	0.496636	0.0850298	0.268685	0.0545381	0.286398	0
3516151..3517186	8	3516151	3517186	Pnpla6	promoter-TSS	-194	NM_015801	0.493098	0.580848	0.655598	0.877176	0.978382	0.243627	2.44538	0.368351	1.29205	0.234012	1.05711	0.685143	0.993273	1.02036	0.671713	0.163614	0.763727	1.03398
3522331..3522529	19	3522331	3522529	Ppp6r3	intron	53319	NM_028999	2.04284	3.09786	1.1473	3.88464	1.08709	2.55808	1.22269	3.13098	1.61506	1.75509	1.13262	2.54482	1.65545	2.21078	1.8808	1.8543	2.10025	1.43166
3522835..3523033	13	3522835	3523033	Gdi2	Intergenic	-14387	NM_008112	0.140885	0.48404	0	0.626554	0	0.121814	0	0	0.484517	0.234012	0.226524	0.293633	0.165545	0.17006	0.268685	0.381767	0.286398	0.0795365
3524444..3524642	9	3524444	3524642	Gucy1a2	Intergenic	-7806	NM_001033322	0.211328	0.387232	0.491699	1.25311	0.326127	0	0.458509	0.552526	0.323011	0.643532	0.0755081	0.195755	0.165545	0.425149	0.268685	0.381767	0.286398	0.23861
3525008..3525206	19	3525008	3525206	Ppp6r3	intron	50642	NM_028999	0	0	0.327799	1.50373	0.326127	0.487254	0	0	0.323011	0.234012	0.151016	0.293633	0	0	0.53737	0.163614	0.190932	0.318146
3528347..3528545	5	3528347	3528545	Fam133b	3' UTR	-15387	NM_026583	0.211328	0.387232	0.1639	0.375932	0.326127	0.974508	0.152836	0	0.161506	0.292514	0.226524	0.0978776	0.827727	0	0.403028	0.0545381	0	0.556756
3528817..3529015	5	3528817	3529015	Fam133b	3' UTR	-14917	NM_026583	0.563541	0.290424	2.62239	0.125311	0.326127	0.243627	0.305673	0.368351	0.646023	0.40952	0.226524	0.39151	0.331091	0.17006	0.134343	0.381767	0.47733	0.159073
3529693..3529891	10	3529693	3529891	Oprm1	intron	28173	NM_011013	2.46549	1.74254	2.29459	2.00497	1.84805	2.19264	3.51524	4.23603	1.61506	0.702035	0.981606	0.880898	1.32436	0.17006	0.806055	0.981686	0.763727	0.795365
3530960..3531158	5	3530960	3531158	Fam133b	TTS	-12774	NM_026583	0.0704426	0.290424	0	0.250622	0.108709	1.09632	0.458509	0.184175	0.323011	0.234012	0.302032	0.195755	0.662182	0.680239	0.403028	0.327229	0	0.397683
3531943..3532141	15	3531943	3532141	Ghr	promoter-TSS	-200	NM_010284	0.493098	0.096808	0	0	0.108709	0.243627	0.458509	0	0	0.351017	0	0	0	0	0.268685	0.109076	0	0.23861
3532818..3533016	9	3532818	3533016	Gucy1a2	exon	568	NM_001033322	0.281771	0.290424	0.1639	0.375932	0.108709	0.243627	0.917018	0	0.484517	0.351017	0.226524	0.195755	0.331091	0.510179	0	0.272691	0.0954659	0.397683
3533066..3533583	15	3533066	3533583	Ghr	promoter-TSS	27	NM_010284	0.140885	0.193616	0.819498	0.250622	0.217418	1.46176	0.152836	0.184175	0.323011	0.292514	0.302032	0.587265	0.165545	0.340119	0.671713	0.327229	0.286398	0.556756
3534189..3534387	2	3534189	3534387	Fam107b	Intergenic	-96442	NM_025626	0.281771	0.48404	0.327799	0.375932	0.326127	0.121814	0.458509	0.552526	0.323011	0.234012	0.151016	0.489388	0.165545	0.0850298	0.134343	0.436305	0.190932	0.23861
3535096..3535294	5	3535096	3535294	Fam133b	Intergenic	-8638	NM_026583	0.211328	0.290424	0.1639	0.375932	0	0.121814	0.458509	0.368351	0.161506	0.40952	0.981606	0.293633	0.331091	0.340119	0.671713	0.87261	0.47733	0.318146
3536713..3537339	13	3536713	3537339	Gdi2	promoter-TSS	-295	NM_008112	0.0704426	0.096808	0.1639	0.751865	0	0	0	0.184175	0.484517	0.0585029	0.0755081	0.0978776	0.165545	0.0850298	0.268685	0.0545381	0.0954659	0.0795365
3537438..3537999	13	3537438	3537999	Gdi2	intron	398	NM_008112	0.211328	0.387232	0.491699	1.62904	0.326127	0	0.305673	0.184175	0.161506	0.0585029	0.0755081	0.0978776	0	0	0.53737	0.0545381	0.0954659	0.0795365
3541263..3541551	2	3541263	3541551	Fam107b	Intergenic	-89323	NM_025626	0.774869	0.871272	0.1639	0.751865	0.434836	0.487254	1.22269	0.368351	0.969034	0.40952	0.906097	0.685143	0.662182	0.340119	0.403028	0.436305	0.668261	0.874902
3541329..3541527	7	3541329	3541527	Oscar	Intergenic	26331	NM_175632	0.704426	0.677656	0.327799	1.1278	0.326127	0.243627	0.152836	0	0	0.40952	0.528557	0.0978776	0.165545	0.340119	0.403028	0.436305	0.190932	0.397683
3541795..3541993	2	3541795	3541993	Fam107b	Intergenic	-88836	NM_025626	0.0704426	0.290424	0	0.125311	0.108709	0.487254	0.305673	1.28923	0.161506	0.234012	0.151016	0.39151	0	0	0	0.163614	0.286398	0.318146
3543781..3544431	5	3543781	3544431	Fam133b	intron	273	NM_026583	0	0.096808	0.1639	0	0.217418	0.974508	0	0.920876	0.323011	0.292514	0.453049	0.0978776	0	0.17006	0.134343	0.0545381	0.381864	0.397683
3544807..3545005	19	3544807	3545005	Ppp6r3	intron	30843	NM_028999	4.297	4.06594	3.76969	2.75684	4.13095	3.65441	5.65494	2.57845	3.87614	3.68568	2.49177	2.83845	2.81427	3.23113	2.95554	2.45422	2.95944	3.49961
3546155..3546353	18	3546155	3546353	Bambi	Intergenic	38299	NM_026505	0.0704426	0.096808	0.1639	0.877176	0.434836	0	0.152836	0.184175	0	0.585029	0	0.78302	0	0.255089	0.134343	0.763534	0.190932	0.397683
3546685..3546883	18	3546685	3546883	Bambi	Intergenic	38829	NM_026505	0.493098	0.387232	0.1639	0.250622	0	0	0.611345	0.184175	0	0.234012	0.151016	0.0978776	0.331091	0.425149	0.268685	0.381767	0.0954659	0
3546782..3546980	13	3546782	3546980	Gdi2	intron	9560	NM_008112	0	0.387232	0.491699	0.125311	0.326127	0	0.152836	1.28923	0.484517	0.234012	0.151016	0.0978776	0.331091	0.255089	0.268685	0.381767	0.0954659	0
3548420..3549688	11	3548420	3549688	Tug1	promoter-TSS	-237	NR_002321	1.33841	0.677656	0.491699	1.00249	0.652255	0.365441	0.458509	0.552526	0.646023	0.234012	0.453049	0.39151	0	0.0850298	0.53737	0.381767	0.286398	0.397683
3549407..3549605	17	3549407	3549605	Tfb1m	intron	8207	NM_146074	0.211328	0	0	0	0.326127	0.243627	0.305673	0	0	0.175509	0.302032	0.587265	0	0.425149	0.403028	0.654458	0	0.397683
3549594..3549792	15	3549594	3549792	Ghr	Intergenic	-16341	NM_010284	0.211328	0.096808	0.1639	0.250622	0.543546	0.365441	0.152836	0	0.484517	0.0585029	0.528557	0.489388	0.496636	0.340119	0.268685	0.490843	0.572796	0
3551444..3551642	5	3551444	3551642	Fam133b	intron	7710	NM_026583	0.140885	0.096808	0.1639	0.125311	0.217418	0.609068	0.305673	0.552526	0.161506	0.585029	0.377541	0.293633	0.662182	0.340119	0.403028	0.381767	0.381864	0.477219
3551861..3552135	15	3551861	3552135	Ghr	Intergenic	-18646	NM_010284	0	0.096808	0	0	0.217418	0	0	0	0.646023	0.175509	0.151016	0.195755	0.165545	0	0.806055	0.436305	0	0.0795365
3556353..3556551	7	3556353	3556551	Oscar	Intergenic	11307	NM_175632	0.633984	0.290424	0.1639	0.375932	0.217418	0	0.305673	0.736701	0.161506	0.234012	0.453049	0.293633	0.331091	0.425149	0.134343	0.109076	0.859193	0
3557220..3557418	18	3557220	3557418	Bambi	Intergenic	49364	NM_026505	0.211328	0.387232	0	0	0	0	0.305673	0	0.323011	0.351017	0	0.0978776	0	0	0.134343	0.109076	0.0954659	0.23861
3557465..3558170	17	3557465	3558170	1700102H20Rik	promoter-TSS	-6	NR_045302	1.19752	0.871272	1.1473	0.250622	0.543546	1.94902	0.764182	0.920876	0.323011	1.28706	0.981606	0.489388	2.48318	1.61557	0.940398	1.03622	1.05013	0.636292
3558184..3558382	5	3558184	3558382	1700109H08Rik	intron	-13433	NM_029843	0.352213	1.1617	0.655598	0.250622	0	0.365441	0.458509	0	0.646023	0.117006	0.302032	0	0	0.0850298	0	0	0.0954659	0.318146
3558212..3558410	10	3558212	3558410	Oprm1	promoter-TSS	-340	NM_011013	0.352213	0.580848	0.327799	0.250622	1.30451	0	0.917018	0.368351	0.323011	0.643532	0.377541	0.0978776	0.993273	0.935328	0.53737	0.436305	0.190932	0.477219
3558432..3558726	2	3558432	3558726	Fam107b	Intergenic	-72151	NM_025626	0.211328	0.096808	0.327799	1.00249	0.543546	0.121814	0.305673	0	0.161506	0.526526	0.453049	0.685143	0	0.425149	0.940398	0.545381	0.381864	0.715829
3560537..3560735	2	3560537	3560735	Fam107b	Intergenic	-70094	NM_025626	1.69062	1.74254	1.8029	2.13028	2.17418	1.94902	2.13971	2.2101	1.13054	1.28706	1.58567	2.54482	2.15209	2.21078	1.20908	0.763534	1.71839	2.86332
3561468..3561666	19	3561468	3561666	Ppp6r3	intron	14182	NM_028999	0.563541	1.1617	1.1473	0	0.326127	1.09632	0.458509	2.76263	0.807528	0.526526	0.981606	0.880898	0.827727	1.10539	0.403028	0.654458	0.668261	1.03398
3562418..3562616	6	3562418	3562616	Mir653	Intergenic	108868	NR_030612	0.352213	0.48404	0.1639	0.250622	0.434836	0.365441	0.305673	0	0.323011	0.40952	0.226524	0.195755	0	0.17006	0.134343	0.327229	0.0954659	0.397683
3562705..3563023	7	3562705	3563023	Oscar	exon	4895	NM_175632	0.140885	0.193616	0	0.250622	0.108709	0	0.152836	0	0	0.117006	0.0755081	0.0978776	0	0.425149	0.268685	0	0.286398	0
3563927..3564125	11	3563927	3564125	Morc2a	intron	5323	NM_198162	1.54974	1.1617	0.655598	0.877176	0.760964	1.70539	1.37553	0.368351	1.29205	0.81904	1.13262	1.27241	0.662182	0.935328	1.34343	0.87261	1.43199	0.874902
3564277..3564475	11	3564277	3564475	Morc2a	intron	5673	NM_198162	0.281771	0.096808	0	0.751865	0.217418	0	0	0.184175	0	0.292514	0.302032	0	0.165545	0.17006	0.53737	0.109076	0	0.477219
3564403..3564601	19	3564403	3564601	Ppp6r3	intron	11247	NM_028999	0.281771	0.48404	0.491699	0.751865	0.217418	0.487254	0.764182	0.368351	0.323011	0.40952	0	0.685143	0	0.255089	0	0.490843	0.190932	0.397683
3567581..3568057	8	3567581	3568057	C330021F23Rik	promoter-TSS	-179	NM_001024728	0.211328	0.193616	0	0.125311	0.217418	0.365441	0	0.368351	0	0.117006	0.226524	0	0	0.255089	0.268685	0.163614	0.0954659	0.0795365
3567899..3568097	1	3567899	3568097	Xkr4	intron	93581	NM_001011874	0.493098	0.387232	0	0.250622	0.217418	0.121814	0	0.184175	0.161506	0.117006	0.226524	0	0.165545	0.17006	0	0.163614	0.0954659	0.0795365
3568456..3568654	7	3568456	3568654	Ndufa3	promoter-TSS	-420	NM_025348	0.140885	0.096808	0.1639	0.626554	0.108709	0.243627	0.152836	0	0.646023	0.234012	0.226524	0.489388	0.165545	0.255089	0.268685	0.490843	0.286398	0.159073
3568498..3568723	15	3568498	3568723	Ghr	Intergenic	-35259	NM_010284	0.211328	0.096808	0	0	0.108709	0	0	0	0	0.292514	0.226524	0.195755	0.496636	0.340119	0.134343	0.163614	0.381864	0.159073
3568687..3569394	7	3568687	3569394	Ndufa3	promoter-TSS	66	NM_025348	1.62018	1.35531	3.93359	3.25808	2.17418	4.99435	2.59822	4.23603	2.7456	2.39862	1.13262	1.85967	2.15209	1.53054	4.56765	1.52707	2.19572	1.59073
3568982..3569180	11	3568982	3569180	Morc2a	intron	10378	NM_198162	2.39505	1.83935	5.40869	6.51616	5.21804	6.45612	6.11345	8.10371	5.00668	3.56868	2.11423	3.62147	4.96636	3.48622	4.16462	2.34514	4.2005	2.62471
3569192..3569390	1	3569192	3569390	Xkr4	intron	92288	NM_001011874	0	0	0	0.125311	0.543546	0.365441	0.152836	0	0.161506	0.0585029	0.0755081	0.195755	0	0	0.268685	0.0545381	0.190932	0.0795365
3570031..3570229	2	3570031	3570229	Fam107b	Intergenic	-60600	NM_025626	3.52213	5.51806	4.42529	1.62904	2.28289	1.8272	3.97374	2.2101	3.39162	2.57413	1.81219	1.95755	2.81427	2.04072	3.49291	2.2906	1.81385	2.14749
3572015..3572944	12	3572015	3572944	Dtnb	promoter-TSS	89	NM_007886	0.493098	0.580848	0	0.125311	0.326127	0.243627	0.917018	1.84175	0.161506	0.0585029	0.151016	0.489388	0.165545	0.510179	0	0.163614	0.286398	0.23861
3572268..3572466	17	3572268	3572466	1700102H20Rik	Intergenic	14543	NR_045302	0.140885	0.774464	0.1639	0	0.217418	0.243627	0	0	0.484517	0.175509	0.151016	0.0978776	2.15209	0.255089	0.403028	0.163614	0.0954659	0.159073
3575458..3576214	19	3575458	3576214	Ppp6r3	promoter-TSS	-87	NM_028999	0.0704426	0.096808	0.1639	0.250622	0.217418	0.243627	0.305673	1.10505	0	0	0.151016	0.587265	0.331091	0.17006	0.134343	0.218153	0.190932	0.318146
3576741..3576939	17	3576741	3576939	1700102H20Rik	Intergenic	19016	NR_045302	0.493098	0.387232	0	0.250622	0.652255	0	0	1.4734	0	0.877543	0.0755081	0	0.496636	0.680239	0.403028	0.381767	0.47733	0.0795365
3578264..3578462	3	3578264	3578462	Hnf4g	intron	70333	NM_013920	0.563541	0.096808	0.655598	0.125311	0.760964	0.243627	0.458509	0	0.161506	0.234012	0.151016	0.293633	0	0.510179	0.134343	0.381767	0.286398	0
3578371..3578569	13	3578371	3578569	Fam208b	intron	31884	NM_134063	0.563541	0.193616	0.1639	0.501243	0.326127	0.121814	1.22269	0.184175	1.77656	0.0585029	0.302032	0.195755	0	0	0.268685	0.0545381	0.0954659	0.397683
3578858..3579056	13	3578858	3579056	Fam208b	intron	31397	NM_134063	0.0704426	0.096808	0	0.250622	0.108709	0.243627	0.458509	0.368351	0.161506	0.292514	0.226524	0.293633	1.15882	0.255089	0.53737	0.163614	0.47733	0.159073
3581079..3581545	7	3581079	3581545	Tfpt	promoter-TSS	219	NM_023524	0.422656	0.774464	1.1473	0.626554	0.652255	0.243627	1.37553	1.4734	1.61506	0.936046	0.906097	0.587265	0.993273	1.02036	0.806055	0.545381	0.572796	1.27258
3581714..3581912	12	3581714	3581912	Dtnb	intron	8829	NM_007886	2.81771	2.51701	0.819498	1.00249	2.3916	1.33995	2.29254	1.28923	3.23011	1.40407	1.28364	1.37029	1.98655	1.27545	2.14948	1.52707	0.954659	1.51119
3587197..3587395	4	3587197	3587395	2210414B05Rik	intron	3643	NR_040643	0.0704426	0.193616	0.1639	0.125311	0.326127	0	0.152836	0	0.323011	0.0585029	0.302032	0	0	0.425149	0	0.163614	0.190932	0
3587209..3588375	8	3587209	3588375	Camsap3	5' UTR	342	NM_027171	1.4793	1.74254	1.4751	2.25559	1.52193	0.730881	1.22269	0.552526	1.61506	0.81904	1.13262	0.978776	2.31764	0.17006	0.268685	1.03622	1.05013	0.795365
3589884..3590082	7	3589884	3590082	Cnot3	intron	-6888	NM_146176	0.281771	0.193616	0	0.125311	0.108709	0	0.152836	0	0.323011	0	0.151016	0.195755	0	0.255089	0.134343	0.0545381	0.286398	0
3590228..3590426	18	3590228	3590426	Bambi	Intergenic	82372	NM_026505	4.64921	6.00209	3.60579	5.13774	3.80482	5.11617	4.43225	5.15691	3.87614	3.9782	3.09583	4.01298	2.97982	3.40119	4.29896	1.79976	5.44156	3.65868
3590297..3590541	2	3590297	3590541	Fam107b	Intergenic	-40311	NM_025626	0.422656	0.096808	0	0.375932	0.434836	0	0	0	0.484517	0.0585029	0.528557	0.293633	0.165545	0.510179	0.268685	0.0545381	0.0954659	0.715829
3590773..3590986	13	3590773	3590986	Fam208b	intron	19474	NM_134063	1.54974	3.38828	2.13069	2.25559	1.84805	2.31446	2.75105	2.9468	2.26108	0.994549	2.49177	1.46816	1.821	1.7006	1.34343	1.41799	2.10025	1.35212
3591990..3592188	19	3591990	3592188	Ppp6r3	intron	-16340	NM_028999	2.46549	2.90424	1.8029	2.75684	2.82644	4.14166	3.51524	2.2101	1.93807	2.1061	2.7938	1.85967	2.81427	2.63592	1.20908	1.8543	2.48211	2.30656
3594497..3594695	4	3594497	3594695	Lyn	Intergenic	-10672	NM_010747	0.140885	0.193616	0.327799	0.501243	0.108709	0.121814	0.305673	0.368351	0.807528	0.0585029	0.377541	0.489388	0.165545	0.0850298	0.268685	0.272691	0.47733	0.159073
3595862..3596694	5	3595862	3596694	Pex1	5' UTR	212	NM_027777	0.140885	0.096808	0	0	0.760964	0.243627	0.152836	0.184175	0.161506	0.175509	0.151016	0.293633	0.165545	0.255089	0	0.163614	0.286398	0.159073
3596258..3597166	7	3596258	3597166	Cnot3	promoter-TSS	-159	NM_146176	0.352213	0.96808	0.983397	0.375932	0.108709	0.730881	0.152836	0.920876	0	0.292514	0.377541	0.489388	0.331091	0.255089	0.134343	0.327229	0.572796	0.23861
3597124..3597322	10	3597124	3597322	Oprm1	Intergenic	-9275	NM_011013	0.633984	0.193616	0.1639	1.00249	1.1958	0.243627	0	0.184175	0.807528	0.643532	0.226524	0.39151	0.331091	0.425149	0.403028	0.490843	0.668261	0.0795365
3597772..3597970	10	3597772	3597970	Oprm1	Intergenic	-9923	NM_011013	0.140885	0.193616	0	0.375932	0.326127	0.121814	0	0.184175	0.646023	0.40952	0.453049	0.489388	0.165545	0.0850298	0	0.436305	0.572796	0.318146
3598523..3598845	8	3598523	3598845	Camsap3	intron	11234	NM_027171	0.140885	0.193616	0.1639	0.626554	0	0.974508	0.305673	0.368351	0.161506	0.292514	0.453049	0	0.331091	0.0850298	0.403028	0.381767	0.190932	0.159073
3599728..3599926	12	3599728	3599926	Dtnb	intron	26843	NM_007886	0.0704426	0.290424	0.491699	0.125311	0	0.730881	0	0.368351	0.484517	0	0.302032	0.587265	0.331091	0.17006	0	0.490843	0.381864	0
3601903..3602101	1	3601903	3602101	Xkr4	intron	59577	NM_001011874	0.281771	0.48404	0.327799	0.375932	0.434836	0.852695	0.152836	0.368351	0.807528	0.117006	0	0.587265	0.165545	0.0850298	0.134343	0.0545381	0.47733	0.159073
3601921..3602119	10	3601921	3602119	Oprm1	Intergenic	-14072	NM_011013	0.0704426	0.387232	0	0.626554	0.326127	0.121814	0.305673	1.4734	0.323011	0.117006	0.377541	0.195755	0.165545	0.17006	0.268685	0.327229	0.190932	0.159073
3602329..3602562	19	3602329	3602562	Ppp6r3	intron	-26697	NM_028999	0.563541	1.2585	0.491699	0.751865	0.108709	0.365441	1.83404	0.736701	0.646023	0.760537	0.528557	0.587265	0.662182	0.510179	0.134343	0.599919	0.286398	0.954439
3603473..3603671	11	3603473	3603671	Osbp2	TTS	18658	NM_152818	0.352213	0.193616	0	0.877176	0.217418	0.243627	0	0.184175	0	0.175509	0	0.0978776	0.165545	0.17006	0.268685	0.109076	0	0.159073
3604720..3605146	11	3604720	3605146	Osbp2	3' UTR	17297	NM_152818	3.38125	3.96913	2.95019	4.51119	3.15256	4.26347	2.75105	4.60438	2.58409	1.46257	1.96321	1.56604	3.14536	0.765268	3.49291	1.36345	2.10025	1.43166
3604956..3605154	4	3604956	3605154	Lyn	promoter-TSS	-213	NM_010747	0.493098	0.096808	0	0.125311	0.217418	0.121814	0	0	0	0.234012	0.302032	0.293633	0.331091	0.0850298	0	0.272691	0.381864	0.159073
3605168..3606040	4	3605168	3606040	Lyn	intron	336	NM_010747	0.281771	0.193616	0.327799	0.375932	0	0.121814	0	0	0	0.351017	0.151016	0.587265	0.662182	0.340119	0.268685	0.272691	0.47733	0.318146
3609383..3609581	7	3609383	3609581	Mir3572	intron	1918	NR_039587	0.493098	0.290424	0	0.125311	0	1.46176	0.152836	0	0.161506	0.117006	0.0755081	0.489388	0	0.17006	0	0.381767	0.286398	0
3609714..3610734	13	3609714	3610734	Fam208b	5' UTR	130	NM_134063	0.774869	1.54893	0.819498	0.877176	0.434836	0.487254	0	2.57845	0.161506	0.526526	0.679573	0.489388	1.15882	0.255089	0.940398	0.436305	0.190932	1.03398
3609826..3610024	19	3609826	3610024	Ppp6r3	intron	-34176	NM_028999	0.422656	0.48404	0.327799	0.125311	0.217418	0.609068	0	0.552526	0.323011	0.175509	0.377541	0.293633	0.165545	0.17006	0.134343	0.272691	0.47733	0.0795365
3610110..3610308	6	3610110	3610308	Mir653	Intergenic	61176	NR_030612	0.281771	0.096808	0	0	0.108709	0	0	1.10505	0.323011	0.117006	0.0755081	0	0	0.17006	0.268685	0.109076	0	0.0795365
3610545..3610743	7	3610545	3610743	Mir3572	intron	3080	NR_039587	0.281771	0	0	0	0.326127	0.365441	0	0.184175	0.484517	0.117006	0.0755081	0	0.331091	0	0	0.109076	0	0.0795365
3611654..3611852	11	3611654	3611852	Osbp2	exon	10477	NM_152818	1.05664	1.54893	1.3112	1.87966	0.869673	1.94902	0.764182	0.736701	0.807528	1.22856	1.28364	1.66392	1.821	0.595209	0.940398	1.03622	2.10025	0.954439
3611659..3611857	8	3611659	3611857	Xab2	exon	9538	NM_026156	0.281771	0	0	0.375932	0.108709	0.365441	0.152836	0	0.161506	0.234012	0.0755081	0.293633	0.496636	0	0	0.272691	0	0.318146
3612186..3612384	17	3612186	3612384	1700102H20Rik	Intergenic	54461	NR_045302	0.422656	0.387232	0.327799	0	0.108709	0.243627	0	0	0	0.585029	0.226524	0.0978776	0	0.255089	0	0.381767	0.190932	0.318146
3612585..3612783	19	3612585	3612783	Ppp6r3	intron	-36935	NM_028999	2.60638	4.06594	5.73649	4.6365	5.00062	6.69974	3.97374	4.05186	4.36065	3.51017	3.02032	3.9151	5.13191	3.65628	4.70199	3.32683	4.67783	2.22702
3613097..3613309	2	3613097	3613309	Fam107b	Intergenic	-17527	NM_025626	0.211328	0.290424	0.1639	0.250622	0	0.487254	0.305673	0.184175	0.323011	0.117006	0	0.293633	0.331091	0.0850298	0.403028	0.163614	0	0.23861
3614423..3614621	2	3614423	3614621	Fam107b	Intergenic	-16208	NM_025626	0.140885	0	0	0.125311	0	0	0	0	0	0.351017	0.0755081	0.0978776	0.331091	0.340119	0.134343	0.163614	0.190932	0.159073
3615999..3616197	10	3615999	3616197	Oprm1	Intergenic	-28150	NM_011013	0.211328	0.193616	0.327799	0	0.326127	0.243627	1.52836	0.184175	0.646023	0.0585029	0.151016	0.39151	0.165545	0.255089	0	0	0.190932	0.397683
3616772..3617493	7	3616772	3617493	Leng1	TTS	309	NM_027203	0.140885	0.290424	0.1639	0.125311	0.326127	0	0.152836	0	0	0.234012	0	0.0978776	0.331091	0.255089	0.134343	0.0545381	0.190932	0.0795365
3621129..3621731	8	3621129	3621731	Pet100	promoter-TSS	-121	NM_001195244	1.19752	1.54893	1.639	0.877176	0.434836	0.365441	1.22269	0.184175	0	0.40952	0.453049	0.293633	0	0.17006	0.671713	0.272691	0.381864	0.477219
3621786..3622299	2	3621786	3622299	Fam107b	Intergenic	-8687	NM_025626	0.140885	0.096808	0	0.250622	0.326127	0.974508	1.37553	0	0.323011	0.234012	0.906097	0	0.662182	0.340119	0.403028	0.654458	0.381864	0.0795365
3622627..3622825	19	3622627	3622825	Ppp6r3	exon	-46977	NM_028999	0.281771	0.193616	0	0.626554	0	0.365441	0.305673	0.552526	0.161506	0.292514	0.151016	0	0	0.425149	0.268685	0.163614	0.190932	0.0795365
3624281..3624479	4	3624281	3624479	6330407A03Rik	intron	-17731	NR_028126	0.986197	1.1617	0.983397	0.375932	0.217418	0.730881	0.764182	0	0.484517	0.468023	0.453049	0.978776	0.496636	0.340119	0.403028	0.490843	0.572796	0.795365
3624506..3624704	19	3624506	3624704	Ppp6r3	intron	-48856	NM_028999	0.140885	0.290424	0.655598	0.250622	0.217418	1.09632	0.152836	0	0	0.175509	0.302032	0.293633	0.331091	0	0.134343	0.0545381	0.381864	0.318146
3625816..3626014	2	3625816	3626014	Fam107b	Intergenic	-4815	NM_025626	0.281771	0.48404	0.327799	0.250622	0.326127	1.33995	0.917018	0.736701	0.646023	0.234012	0	0.195755	0	0.680239	0.134343	0.0545381	0.286398	0.0795365
3626239..3626437	5	3626239	3626437	Gatad1	intron	21598	NM_026033	0.211328	0	0.327799	0.375932	0.543546	1.21814	0.152836	0.736701	0	0.234012	0.302032	0.195755	0.165545	0.0850298	0.403028	0	0.47733	0.23861
3628151..3628349	10	3628151	3628349	Oprm1	Intergenic	-40302	NM_011013	0.140885	0.096808	0.1639	0	0.217418	0.730881	1.06985	0.552526	0	0.234012	0.453049	0.195755	0	0.255089	0.268685	0.545381	0	0.318146
3628619..3628817	13	3628619	3628817	Asb13	Intergenic	-4560	NM_178283	0.352213	0.48404	0.491699	0	0.108709	0	0	0.184175	0.807528	0.117006	0.226524	0.0978776	0	0.0850298	0.268685	0.272691	0	0.159073
3629206..3629404	15	3629206	3629404	Ghr	Intergenic	-95953	NM_010284	0.422656	2.03297	1.96679	1.1278	0.108709	1.33995	0.458509	0.184175	0.484517	0.760537	1.20813	1.37029	0.496636	1.19042	2.01514	0.927148	0.668261	1.67027
3630507..3631354	2	3630507	3631354	Fam107b	intron	201	NM_025626	0.0704426	0.096808	0.327799	0.375932	0.326127	0	0.458509	0.184175	1.29205	0.175509	0.226524	0	0	0	0.134343	0.218153	0.0954659	0.0795365
3630901..3631376	8	3630901	3631376	Stxbp2	promoter-TSS	30	NM_011503	0.422656	0.290424	0.491699	0.626554	0.434836	0.243627	0	0.184175	0.323011	0.351017	0.0755081	0.39151	0.496636	0.510179	0	0.545381	0.0954659	0.159073
3631892..3632090	19	3631892	3632090	Lrp5	intron	54573	NM_008513	0.140885	0	0	0	0.652255	0	0.305673	0	0.323011	0.292514	0.302032	0.195755	0.165545	0.510179	0.403028	0.327229	0.286398	0.159073
3633125..3633323	6	3633125	3633323	Mir653	Intergenic	38161	NR_030612	3.02903	5.32444	2.78629	1.50373	1.08709	1.8272	1.52836	1.65758	1.13054	1.46257	1.35915	1.17453	0.993273	1.10539	0.53737	0.708996	1.52745	1.67027
3633166..3633590	13	3633166	3633590	Asb13	promoter-TSS	100	NM_178283	0.352213	0.387232	0	0.375932	0.217418	0	0	1.28923	0.323011	0.351017	0.302032	0.0978776	0.331091	0.17006	0	0.272691	0.381864	0.0795365
3634481..3634679	8	3634481	3634679	Stxbp2	exon	3471	NM_011503	0.0704426	0.48404	0	0.125311	0.108709	0.609068	0.305673	0.920876	0	0.117006	0.0755081	0.195755	0.331091	0.17006	0.403028	0.109076	0.190932	0.0795365
3635750..3635948	11	3635750	3635948	Osbp2	intron	-13619	NM_152818	0.774869	0.48404	0.1639	0.125311	0.217418	1.46176	0.611345	0.368351	0.484517	0.351017	0.377541	0.685143	0.165545	0.425149	0.403028	0.490843	0.572796	0.318146
3636749..3636947	7	3636749	3636947	Tmc4	intron	-7693	NM_181820	0.211328	0	0.327799	1.00249	0.108709	0.121814	0.152836	0	0.323011	0.234012	0.302032	0.489388	0.165545	0.17006	0.53737	0.381767	0.381864	0.23861
3637719..3637917	10	3637719	3637917	Oprm1	Intergenic	-49870	NM_011013	0.281771	0.290424	0.655598	0.125311	0	0.121814	0	1.28923	0.323011	0.117006	0.226524	0.293633	0	0.0850298	0.268685	0.272691	0.190932	0.159073
3638147..3638345	4	3638147	3638345	6330407A03Rik	intron	-3865	NR_028126	2.81771	3.09786	6.22818	3.88464	3.36998	6.09068	5.96062	6.44614	4.84517	2.86664	2.56728	2.83845	4.30418	2.04072	4.29896	1.41799	4.2005	2.46563
3639484..3639682	6	3639484	3639682	Mir653	intron	31802	NR_030612	0.281771	0	0.1639	0	0.326127	0.974508	0.152836	0	0	0.175509	0.302032	0.78302	0.165545	0.255089	0	0.436305	0.47733	0.318146
3640655..3640853	1	3640655	3640853	Xkr4	intron	20825	NM_001011874	0.0704426	0.193616	0	0.125311	0.217418	0	0	0	0.161506	0.117006	0.604065	0	0.331091	0.17006	0.134343	0.163614	0.381864	0.159073
3641166..3641364	15	3641166	3641364	Ghr	Intergenic	-107913	NM_010284	0.281771	0.580848	0.327799	0.626554	0.217418	0.243627	0.152836	0.184175	0.646023	0.585029	0.528557	0.293633	0.331091	0.510179	0.134343	0.436305	0.381864	0.556756
3641192..3641390	17	3641192	3641390	Nox3	intron	54970	NM_198958	0	0.290424	0	0.250622	0.108709	0.487254	1.06985	2.9468	0.807528	0.175509	0.377541	0.293633	0.165545	0	0.268685	0.381767	0.286398	0.159073
3641781..3641979	8	3641781	3641979	Stxbp2	intron	10771	NM_011503	0.563541	0.096808	0	0.125311	0	0	0	0	0	0.0585029	0.453049	0.0978776	0.331091	0.0850298	0.53737	0.436305	0	0.159073
3642808..3643006	12	3642808	3643006	Dtnb	intron	69923	NM_007886	0.211328	0.290424	0	0	0.108709	0	0.152836	0.184175	0	0.234012	0.377541	0.195755	0.165545	0	0.134343	0.327229	0.381864	0.0795365
3644333..3645952	7	3644333	3645952	Mboat7	promoter-TSS	-16	NM_029934	0.140885	0.48404	0.655598	0.375932	1.08709	0.243627	0	0.552526	0.161506	0.0585029	0.226524	0.78302	0.331091	0.510179	0.403028	0.327229	0.47733	0.23861
3645270..3645619	13	3645270	3645619	Asb13	intron	12167	NM_178283	0.352213	0.096808	0.327799	0.501243	0.108709	0.487254	0.305673	1.65758	0.484517	0.175509	0.226524	0.489388	0.331091	0.17006	0.268685	0.218153	0.572796	0.0795365
3647338..3648277	5	3647338	3648277	Gatad1	5' UTR	128	NM_026033	0.0704426	0.096808	0.327799	0.125311	0.217418	0.121814	0.152836	0.184175	0	0.0585029	0.302032	0.293633	0	0.0850298	0.268685	0.272691	0.286398	0.0795365
3648349..3648547	16	3648349	3648547	Olfr161	Intergenic	56050	NM_146860	0.211328	0.290424	0	0.250622	0.760964	0	0	0.552526	1.13054	0.117006	0.302032	0.0978776	0.165545	0	0	0.218153	0.286398	0
3648590..3648788	11	3648590	3648788	Osbp2	intron	-26459	NM_152818	1.12708	2.03297	0.983397	0.751865	0.108709	0.852695	0.917018	1.84175	0.484517	0.643532	0.604065	0.685143	0.496636	0.425149	0.671713	0.327229	0.763727	0.795365
3648913..3649111	8	3648913	3649111	Retn	Intergenic	-6758	NM_022984	0.0704426	0.290424	0	1.1278	0	0.365441	0.152836	0	0.646023	0.0585029	0.151016	0.0978776	0	0	0	0.109076	0.190932	0
3649036..3649234	3	3649036	3649234	Hnf4g	intron	141105	NM_013920	0.281771	0.096808	0	0.125311	0.108709	0.487254	0	0.736701	0	0.0585029	0.151016	0.0978776	0	0.0850298	0	0.109076	0.190932	0
3650030..3650451	4	3650030	3650451	6330407A03Rik	intron	8130	NR_028126	0.845312	2.03297	1.3112	0.375932	0.108709	1.46176	0.764182	0.920876	0.646023	0.994549	0.830589	1.27241	1.32436	1.10539	0.403028	0.763534	1.14559	1.11351
3651098..3651296	13	3651098	3651296	Asb13	TTS	17919	NM_178283	4.22656	5.42125	2.95019	2.00497	1.1958	2.07083	1.98687	2.2101	1.77656	2.34011	1.73669	3.52359	2.81427	1.7006	2.41817	2.18153	2.29118	2.94285
3654076..3654274	11	3654076	3654274	Osbp2	intron	-31945	NM_152818	0.281771	0.193616	0.1639	0.125311	0	0.243627	0	0.184175	0.323011	0.234012	0.302032	0.195755	0.496636	0	0	0.109076	0.286398	0.318146
3654219..3654417	17	3654219	3654417	Nox3	intron	41943	NM_198958	0.845312	0.580848	0.327799	0.250622	0.434836	0.365441	0.917018	2.02593	0	0.702035	0.528557	0.39151	0.662182	0.425149	0.53737	0.436305	0.668261	0.477219
3655027..3655225	13	3655027	3655225	Asb13	Intergenic	21848	NM_178283	0.281771	0.290424	0	0.375932	0.434836	0	0	0.184175	0	0.468023	0.226524	0.0978776	0.165545	0.0850298	0.403028	0.327229	0.286398	0.159073
3655301..3656100	7	3655301	3656100	Rps9	promoter-TSS	58	NM_029767	4.01523	3.00105	1.96679	1.75435	1.73935	4.38529	3.66807	2.02593	2.42259	1.69658	1.58567	1.95755	0.496636	1.95569	3.62725	1.41799	1.62292	2.06795
3655963..3656161	17	3655963	3656161	Nox3	intron	40199	NM_198958	0.281771	0.290424	0	0.125311	0	0	0	0	0	0.175509	0.151016	0.293633	1.821	0.17006	0.134343	0	0.286398	0.318146
3656282..3656480	8	3656282	3656480	Retn	intron	611	NM_022984	0.352213	0.871272	1.1473	0.250622	0.978382	0.243627	0	0.368351	0.807528	1.17006	1.05711	1.37029	1.15882	1.7006	0.806055	0.818072	1.33652	1.35212
3656327..3656525	4	3656327	3656525	6330407A03Rik	intron	14315	NR_028126	0.915754	0.96808	0.819498	0.751865	0.434836	0.730881	1.06985	1.4734	0.646023	0.585029	0.453049	0.978776	1.32436	1.44551	1.07474	0.327229	0.763727	0.874902
3656764..3656962	2	3656764	3656962	Fam107b	intron	26133	NM_025626	0.563541	0	0	0.250622	0	0.974508	0.458509	0.184175	0.484517	0.234012	0.151016	0.489388	0.165545	0.0850298	0.53737	0.327229	0.286398	0.23861
3658785..3658983	13	3658785	3658983	Asb13	Intergenic	25606	NM_178283	3.38125	3.6787	5.57259	5.38837	4.23966	4.75073	4.89076	3.86768	4.68367	3.68568	3.32236	4.11086	2.97982	2.38083	5.23936	2.67237	5.05969	3.10193
3660674..3660872	2	3660674	3660872	Fam107b	intron	30043	NM_025626	0.281771	0.193616	0.1639	0.250622	0.217418	0	0.458509	0.368351	0	0.0585029	0.0755081	0.880898	0.165545	0.425149	0.134343	0.272691	0.47733	0.23861
3661152..3661350	17	3661152	3661350	Nox3	intron	35010	NM_198958	0.281771	0.290424	0.491699	0.125311	1.08709	0.121814	0.152836	0.368351	0	0.351017	0.151016	0.293633	0	0.255089	0.268685	0.218153	0.47733	0.0795365
3661234..3662250	1	3661234	3662250	Xkr4	promoter-TSS	-163	NM_001011874	0.352213	0.290424	0.1639	0.125311	0.217418	0.730881	0	0.368351	0	0.351017	0.151016	0.293633	0	0.510179	0	0.218153	0.47733	0.0795365
3661792..3661990	11	3661792	3661990	Osbp2	intron	-39661	NM_152818	0.774869	0.193616	0	0.250622	0	0.365441	0.458509	0	0.323011	0.351017	0.151016	0.293633	0.165545	0.17006	0.403028	0.599919	0.0954659	0.0795365
3662093..3662291	11	3662093	3662291	Osbp2	intron	-39962	NM_152818	0.211328	0.096808	0	0.250622	0.108709	0	0.458509	1.4734	0.323011	0.292514	0.377541	0.293633	0	0	0.134343	0.381767	0	0.556756
3665289..3665598	7	3665289	3665598	Pirb	exon	6540	NM_011095	0.563541	2.12978	0	0.626554	0.326127	0.121814	0.611345	0.368351	1.13054	0.702035	0.981606	0.195755	0.662182	1.02036	0.806055	0.763534	0.668261	0.397683
3666198..3666396	18	3666198	3666396	Bambi	Intergenic	158342	NM_026505	0	0.193616	0.655598	0.626554	0.217418	0	0.305673	0	0	0.292514	0.226524	0.39151	0.331091	0.17006	0.134343	0.218153	0.190932	0.477219
3669171..3669369	13	3669171	3669369	Asb13	Intergenic	35992	NM_178283	0.281771	0.387232	0	0.250622	0	0.609068	0.152836	0	0	0.175509	0.226524	0.195755	0	0.17006	0.268685	0.327229	0.0954659	0.159073
3670595..3670793	17	3670595	3670793	Nox3	intron	25567	NM_198958	0.140885	0.48404	0	0.626554	0	0.365441	0	0.552526	0.161506	0.351017	0.453049	0.293633	0.165545	0.0850298	0.268685	0.272691	0.47733	0.318146
3670957..3671155	15	3670957	3671155	Ghr	Intergenic	-137704	NM_010284	3.8039	3.29147	7.04768	3.38339	4.34836	9.74508	5.34927	6.07779	4.03764	4.56323	6.04065	4.11086	7.61509	4.8467	7.2545	3.4359	6.58715	4.29497
3671382..3671580	13	3671382	3671580	Asb13	Intergenic	38203	NM_178283	0.211328	0.48404	0.327799	1.25311	0	0	0.305673	0	0.161506	0.234012	0	0.195755	0	0.0850298	0	0.163614	0.0954659	0.159073
3671488..3671686	18	3671488	3671686	Bambi	Intergenic	163632	NM_026505	0.281771	0.096808	0.327799	0.125311	0.326127	0.730881	0	0.368351	0.969034	0.351017	0.302032	0.587265	0.331091	0.17006	0.403028	0.490843	0.47733	0.23861
3672102..3672509	8	3672102	3672509	Fcor	promoter-TSS	85	NM_001357661	0.352213	0.193616	0	0	0.434836	0.365441	0.764182	0.368351	0.484517	0.175509	0.528557	0.39151	0.165545	0.255089	0.268685	0.381767	0.286398	0.397683
3673444..3673642	11	3673444	3673642	Osbp2	intron	-51313	NM_152818	6.76249	6.97018	9.83397	6.26554	4.45707	7.187	9.93436	4.78856	4.03764	5.03125	5.05904	5.28539	5.29745	5.27185	6.3141	3.32683	5.34609	6.28339
3674040..3674238	19	3674040	3674238	Lrp5	intron	12425	NM_008513	0.0704426	0	0.1639	0.501243	0.434836	0.121814	0	0.368351	0.161506	0.292514	0.302032	0.39151	0.331091	0	0.268685	0.163614	0.47733	0.318146
3674165..3674363	15	3674165	3674363	Ghr	Intergenic	-140912	NM_010284	0.0704426	0.48404	0.655598	0.125311	0.543546	0	0.152836	0.368351	0.161506	0.117006	0.302032	0.293633	0.993273	0.850298	0.268685	0.327229	0.286398	0.0795365
3674378..3674875	19	3674378	3674875	Lrp5	intron	11937	NM_008513	1.76107	3.6787	0.983397	0.877176	0.760964	1.09632	1.37553	1.4734	1.29205	0.81904	0.377541	0.978776	1.15882	1.02036	1.47777	0.763534	0.47733	0.874902
3675928..3676126	13	3675928	3676126	Asb13	Intergenic	42749	NM_178283	0.140885	0.387232	0.327799	0.877176	0.434836	1.46176	0.917018	0	0.161506	0.234012	0.604065	0.489388	0	0.510179	0.134343	0.654458	0.47733	0.159073
3676406..3676839	8	3676406	3676839	Trappc5	intron	146	NM_025701	0.422656	0.290424	0.983397	0.626554	1.30451	0.487254	0.611345	1.10505	0.484517	0.643532	0.377541	0.685143	1.821	0.255089	0.806055	0.545381	0.47733	0.636292
3677331..3677529	2	3677331	3677529	Fam107b	intron	46700	NM_025626	0.211328	0.096808	0	0.125311	0.217418	0	0.764182	1.65758	0	0.175509	0.0755081	0.293633	0	0	0.268685	0.163614	0.286398	0.0795365
3677637..3677835	6	3677637	3677835	Mir489	intron	-5733	NR_030250	0.845312	1.64574	0.655598	1.75435	1.1958	1.8272	0.917018	1.65758	1.29205	0.643532	0.755081	0.978776	1.15882	0.17006	2.01514	0.545381	1.05013	0.715829
3679591..3679789	19	3679591	3679789	Lrp5	intron	6874	NM_008513	0	0.774464	0	0.250622	0.652255	0.121814	0.458509	0.368351	0.646023	0.40952	0.151016	0.489388	0.496636	0.17006	0.53737	0.272691	0.668261	0.0795365
3680018..3680216	19	3680018	3680216	Lrp5	intron	6447	NM_008513	0.422656	0.193616	0	0.125311	1.73935	0.487254	0	0.184175	0.323011	0.40952	0.302032	0.195755	0.331091	0.340119	0.134343	0.436305	0.286398	0.159073
3681274..3681554	19	3681274	3681554	Lrp5	intron	5150	NM_008513	0.211328	0.193616	0.819498	0.125311	0.543546	0.121814	0	0.184175	0	0.175509	0.377541	0.293633	0	0.0850298	0.53737	0.218153	0.286398	0.318146
3684018..3684216	5	3684018	3684216	Tmbim7	Intergenic	27113	NM_029141	0.281771	0.290424	0.655598	0	0.108709	2.07083	0.764182	0.368351	0.646023	0.468023	0.528557	0.587265	0.165545	0.680239	0.268685	0.599919	0.381864	0.556756
3685038..3685236	13	3685038	3685236	Asb13	Intergenic	51859	NM_178283	1.40885	1.74254	1.4751	0.626554	1.30451	0.974508	1.37553	0.184175	0.484517	0.81904	0.755081	0.978776	0.662182	0.340119	0.268685	0.87261	1.05013	0.556756
3685917..3686162	19	3685917	3686162	Lrp5	intron	524	NM_008513	0.0704426	0.193616	0.327799	0.125311	0.434836	0.121814	0	0	0.484517	0.117006	0.377541	0.195755	0.496636	0.340119	0	0.272691	0	0.397683
3686350..3686548	19	3686350	3686548	Lrp5	5' UTR	115	NM_008513	0.0704426	0.096808	0.1639	0	0.326127	0	0.152836	0.184175	0.484517	0.175509	0.151016	0.293633	0	0	0.134343	0.109076	0.0954659	0.397683
3686708..3687019	19	3686708	3687019	Lrp5	promoter-TSS	-300	NM_008513	1.12708	2.32339	0.819498	0.751865	1.73935	1.58358	1.37553	1.10505	0.807528	1.40407	1.35915	0.880898	1.48991	0.340119	0.268685	1.19984	1.14559	1.19305
3687309..3687963	2	3687309	3687963	Fam107b	intron	56906	NM_025626	0.352213	0.387232	0.1639	0.877176	0	0.243627	0.764182	0	0.323011	0.468023	0.226524	0.39151	0	0.255089	0.268685	0.163614	0.0954659	0.795365
3688453..3688651	12	3688453	3688651	Dtnb	intron	115568	NM_007886	0.422656	0	0.655598	0.250622	0.326127	0.243627	1.06985	0	0.323011	0.351017	0.377541	0.0978776	0	0.425149	0	0.436305	0.286398	0.0795365
3688943..3689143	2	3688943	3689143	Fam107b	intron	58313	NM_025626	0.633984	0.290424	0.327799	0.250622	0.217418	0.243627	0.764182	0.184175	0	0.234012	0.377541	0.587265	0	0.765268	0.268685	0.272691	0.572796	0.318146
3689754..3689952	18	3689754	3689952	Bambi	Intergenic	181898	NM_026505	0.211328	0.096808	0	0	0.108709	0.121814	0	0	0	0.175509	0.377541	0.0978776	0	0.255089	0.134343	0.218153	0.0954659	0.318146
3689843..3690124	17	3689843	3690124	Nox3	intron	6277	NM_198958	0.140885	0.290424	0	0	0.108709	0	1.37553	0.736701	0.161506	0.175509	0.377541	0.0978776	0.496636	0	0.53737	0.218153	0.0954659	0.318146
3690269..3690467	8	3690269	3690467	Fcer2a	promoter-TSS	22	NM_013517	0.140885	0.48404	0.819498	0	0.217418	0.243627	0	0.184175	0.161506	0.175509	0.0755081	0.0978776	0	0.340119	0	0.163614	0.0954659	0.0795365
3691007..3691276	11	3691007	3691276	Osbp2	intron	-68912	NM_152818	0.211328	0.48404	0.655598	0.751865	0.326127	0.365441	0.305673	0.184175	0	0.468023	0.604065	0.880898	0.165545	0.255089	0.53737	0.654458	0.286398	0.954439
3691415..3691613	2	3691415	3691613	Fam107b	intron	60784	NM_025626	0.493098	0.580848	0.1639	0.626554	0.326127	0.852695	0.305673	0.920876	0.484517	0.702035	0.679573	0.880898	1.15882	0.595209	1.47777	0.381767	1.33652	0.477219
3692948..3693146	5	3692948	3693146	Tmbim7	exon	36043	NM_029141	0.493098	0.580848	0.1639	0.375932	1.1958	0	0.152836	0	0.484517	0.117006	0.226524	0.293633	0	0.17006	0	0.109076	0.190932	0.318146
3693421..3693619	8	3693421	3693619	Fcer2a	intron	654	NM_013517	0.0704426	0.193616	0.1639	0.125311	0.326127	0	0.458509	0	0	0.0585029	0.151016	0.195755	0.331091	0.255089	0	0.218153	0.0954659	0.0795365
3695351..3695625	19	3695351	3695625	Lrp5	Intergenic	-8924	NM_008513	0.211328	0.677656	0.491699	0	0.434836	0	0.152836	0	0	0.351017	0.226524	0.195755	1.15882	0.0850298	0.671713	0.272691	0.47733	0
3697943..3698141	6	3697943	3698141	Calcr	intron	15581	NM_007588	0.352213	0.290424	0.655598	0	0.217418	0.121814	0.152836	0.184175	0.161506	0.175509	0.377541	0.39151	0.165545	0.17006	0.134343	0.327229	0.190932	0.397683
3700083..3700281	8	3700083	3700281	Fcer2a	Intergenic	-6008	NM_013517	0.211328	0	0	0	0.108709	0.121814	0	0	0.161506	0	0	0.39151	0	0.0850298	0	0.109076	0.190932	0.0795365
3700702..3700900	5	3700702	3700900	Tmbim7	intron	43797	NM_029141	1.26797	1.74254	5.57259	3.00746	1.30451	2.80171	2.59822	2.2101	2.42259	1.87209	2.03872	2.74057	2.81427	2.29581	2.28382	2.07245	2.38665	1.98841
3701611..3701809	8	3701611	3701809	Fcer2a	Intergenic	-7536	NM_013517	0.422656	0.387232	1.3112	0.250622	0.543546	0.609068	0.305673	0.552526	0.323011	0.117006	0.604065	0.587265	0.165545	0.595209	0.134343	0.599919	0.190932	0.477219
3701794..3701992	6	3701794	3701992	Calcr	intron	11730	NM_007588	0.281771	0.096808	0.327799	0.125311	0.434836	0.243627	0.305673	0.368351	0	0	0.302032	0.685143	0.496636	0.0850298	0	0.272691	0.286398	0.397683
3702223..3702421	11	3702223	3702421	Osbp2	intron	61584	NM_152818	3.45169	5.80848	8.52278	6.26554	3.91353	4.5071	10.6985	6.99866	6.46023	4.50472	4.53049	3.32784	4.30418	4.67664	5.91107	2.56329	4.96423	4.45405
3705158..3705356	16	3705158	3705356	Mefv	Intergenic	12867	NM_019453	0.0704426	0.193616	0	0	0.217418	0.243627	0.305673	0.184175	0.646023	0.117006	0.151016	0.0978776	0	0.17006	0.134343	0.163614	0.190932	0
3707754..3707952	4	3707754	3707952	Rps20	intron	54949	NM_026147	0.140885	0	0.655598	0.250622	0.217418	0.487254	0	0.184175	1.29205	0.40952	0.226524	0.39151	0	0.255089	0.134343	0.327229	0.190932	0.477219
3707828..3708606	19	3707828	3708606	1810055G02Rik	promoter-TSS	-76	NM_028077	0.140885	0	0.1639	0.250622	0.108709	0.609068	0	1.4734	0.161506	0.40952	0.226524	0.39151	0	0.340119	0	0.327229	0.190932	0.477219
3713776..3713974	6	3713776	3713974	Calcr	promoter-TSS	-252	NM_007588	0.140885	0.290424	0.1639	0.375932	0.434836	0	1.37553	0	0	0.351017	0.377541	0.0978776	0	0.425149	0	0.163614	0.47733	0.159073
3714117..3714315	11	3714117	3714315	Osbp2	intron	49690	NM_152818	0.493098	0.290424	0.1639	0.250622	0	0.365441	0.152836	0	0	0.0585029	0.151016	0.39151	0	0.340119	0.134343	0.327229	0.0954659	0.159073
3715158..3715356	2	3715158	3715356	Fam107b	Intergenic	84527	NM_025626	0.0704426	0	0.1639	0	0.326127	0	0.152836	0.184175	0	0	0.302032	0.195755	0.496636	0.340119	0	0.163614	0	0.318146
3715635..3715833	16	3715635	3715833	Mefv	exon	2390	NM_019453	5.00143	5.80848	2.95019	3.25808	2.82644	3.28897	3.66807	4.42021	2.7456	2.22311	1.96321	2.64269	2.48318	2.04072	3.08988	2.34514	2.19572	2.06795
3717261..3717459	2	3717261	3717459	Fam107b	Intergenic	86630	NM_025626	0.281771	0.871272	0.655598	0.250622	0.108709	0.365441	0.152836	0.184175	0.646023	0.292514	0.226524	0.293633	0	0.680239	0.134343	0.436305	0.190932	0.159073
3717376..3717600	8	3717376	3717600	Clec4g	exon	3163	NM_029465	0.493098	0.387232	0.327799	0.375932	0.760964	0.487254	0.305673	0	0.161506	0.40952	0.679573	0.195755	0.165545	0.425149	0.134343	0.272691	0.572796	0.397683
3718512..3718710	8	3718512	3718710	Clec4g	exon	2040	NM_029465	0.140885	0.193616	0.491699	0.125311	0.108709	0	0.152836	0	0.484517	0	0	0.293633	0	0.255089	0.940398	0.109076	0.0954659	0.0795365
3718973..3719783	19	3718973	3719783	1810055G02Rik	Intergenic	10967	NM_028077	0.774869	1.1617	0.491699	1.00249	0.326127	0.974508	0.917018	1.10505	0.969034	0.81904	0.906097	1.27241	1.48991	1.10539	1.07474	0.927148	0.859193	1.11351
3721934..3722132	4	3721934	3722132	Rps20	Intergenic	40769	NM_026147	2.11328	1.93616	5.08089	4.38588	1.95676	3.04534	2.75105	3.13098	4.03764	3.27616	1.8877	3.13208	3.14536	2.04072	1.61211	2.45422	3.34131	2.22702
3724460..3724658	8	3724460	3724658	Clec4g	Intergenic	-3908	NM_029465	1.05664	0.871272	0	0.501243	0.434836	1.8272	1.06985	0.920876	0.807528	0.351017	0.377541	0.78302	0.331091	0	0.134343	0.490843	0.572796	0.397683
3724847..3725045	8	3724847	3725045	Clec4g	Intergenic	-4295	NM_029465	0.281771	0.387232	0.1639	0.125311	0.760964	0.121814	0.152836	0	0.969034	0.0585029	0.302032	0.0978776	0.165545	0.255089	0	0.109076	0.0954659	0.23861
3727091..3727289	12	3727091	3727289	Dnmt3a	intron	-79790	NM_007872	1.33841	0.580848	0.983397	2.00497	0.652255	1.21814	1.52836	1.4734	0.807528	0.81904	0.755081	1.17453	1.15882	0.765268	0.53737	0.381767	0.763727	1.51119
3728628..3728826	12	3728628	3728826	Dnmt3a	intron	-78253	NM_007872	0.0704426	0.290424	0.1639	0.125311	0.217418	0	0	0	0.484517	0.0585029	0.226524	0.293633	0.165545	0.340119	0.134343	0.272691	0.286398	0
3729839..3730037	16	3729839	3730037	Mefv	Intergenic	-11814	NM_019453	0.281771	0	0.327799	0.626554	0.217418	0	0	0	0	0.40952	0.0755081	0.293633	0	0	0.268685	0.163614	0.190932	0.397683
3732000..3732198	17	3732000	3732198	Nox3	Intergenic	-35838	NM_198958	1.05664	1.1617	0.491699	0.877176	0.760964	0.974508	0.152836	0	0	0.40952	0.981606	0.78302	0.496636	0.850298	1.61211	0.763534	0.859193	0.477219
3734235..3734550	11	3734235	3734550	Osbp2	intron	29513	NM_152818	0.140885	0.096808	0	0.375932	0.434836	0.121814	0.152836	0.920876	0.807528	0.234012	0.226524	0.39151	0	0.0850298	0.134343	0.218153	0.286398	0.318146
3735200..3735500	11	3735200	3735500	Osbp2	intron	28556	NM_152818	1.40885	2.12978	0.655598	0.626554	0.434836	0.852695	0.917018	0	0.484517	1.11155	0.830589	0.489388	0.993273	0.765268	0.671713	0.708996	0.763727	0.874902
3739976..3740174	19	3739976	3740174	Kmt5b	Intergenic	-27346	NM_144871	0.140885	0.193616	0.327799	0.125311	0	0.121814	0.152836	0.552526	0.323011	0.175509	0.226524	0.39151	0	0.255089	0	0.272691	0.0954659	0.397683
3741248..3741470	19	3741248	3741470	Kmt5b	Intergenic	-26062	NM_144871	0.140885	0.580848	0.327799	0	0.434836	0.365441	0.305673	0.552526	0.161506	0.40952	0.151016	0	0.331091	0.0850298	0.134343	0.381767	0	0.159073
3743474..3744646	16	3743474	3744646	Zfp263	promoter-TSS	-39	NM_148924	4.64921	4.45317	7.53938	4.26057	3.91353	7.67425	7.64182	4.78856	6.29872	3.80269	2.94482	5.38327	4.96636	2.97604	6.71713	3.76313	2.76851	5.16988
3743588..3743786	13	3743588	3743786	Calml3	Intergenic	59877	NM_027416	0.422656	0.96808	0	0.125311	0	0	0.152836	0.368351	0.161506	0.468023	0.377541	0.195755	0.165545	0.0850298	0.134343	0.654458	0.190932	0.159073
3744170..3744479	19	3744170	3744479	Kmt5b	Intergenic	-23096	NM_144871	0.493098	0.096808	0	0.125311	0.760964	0.121814	0	1.28923	0	0.234012	0.0755081	0.293633	0.331091	0.17006	0	0.327229	0.0954659	0.159073
3744371..3744569	12	3744371	3744569	Dnmt3a	intron	-62510	NM_007872	0.493098	0.193616	0.1639	0.125311	0.326127	0	0.152836	0	0	0.117006	0.302032	0.39151	0	0.0850298	0.134343	0.272691	0.190932	0.318146
3745894..3746092	11	3745894	3746092	Osbp2	intron	17913	NM_152818	0	0.193616	0	0.250622	0.326127	0.609068	0	0	0	0.0585029	0.302032	0	0.165545	0.0850298	0.134343	0.109076	0	0.23861
3746952..3747150	8	3746952	3747150	Cd209a	intron	1933	NM_133238	0.211328	0.48404	0.1639	0.626554	0.217418	0	0	0	0.161506	0.351017	0.0755081	0.195755	0	0	0.671713	0.218153	0.381864	0
3747173..3747371	19	3747173	3747371	Kmt5b	Intergenic	-20149	NM_144871	2.04284	3.09786	2.45849	1.25311	0.978382	1.94902	4.58509	2.76263	2.09957	1.40407	2.18974	1.95755	3.47645	1.19042	2.14948	1.19984	2.95944	1.19305
3748803..3749001	13	3748803	3749001	Calml3	Intergenic	54662	NM_027416	0.493098	0.96808	0.491699	1.00249	0	1.21814	0.152836	0	0	0.351017	0.151016	0.195755	0.662182	0.17006	0.268685	0.163614	0.190932	0.318146
3749013..3749225	13	3749013	3749225	Calml3	Intergenic	54445	NM_027416	4.43789	5.71167	7.53938	6.26554	4.45707	6.57793	7.64182	5.89361	4.36065	5.20676	4.07744	4.69812	7.11845	4.50658	6.85147	2.83598	6.10982	4.53358
3751373..3751571	12	3751373	3751571	Dnmt3a	intron	-55508	NM_007872	0.422656	0.290424	0.1639	0.877176	0.217418	0.121814	0.152836	0.552526	0.323011	0.175509	0.151016	0.293633	0.662182	0.0850298	0.806055	0.327229	0.190932	0.0795365
3753047..3753245	1	3753047	3753245	Xkr4	Intergenic	-91567	NM_001011874	0.140885	0.193616	0.1639	0.250622	0	0	0	1.4734	0	0.175509	0.377541	0.0978776	0	0.0850298	0.268685	0.436305	0.190932	0
3754297..3754617	8	3754297	3754617	Cd209a	Intergenic	-5473	NM_133238	0.211328	0.096808	0.1639	0.125311	0.108709	0	0.152836	0.184175	1.13054	0	0	0.195755	0	0.17006	0.403028	0.109076	0	0.0795365
3758725..3758923	18	3758725	3758923	Bambi	Intergenic	250869	NM_026505	0.281771	0.193616	0.1639	0	0	0	0.917018	0	0.646023	0.117006	0.0755081	0.293633	0.662182	1.10539	0.268685	0.0545381	0.0954659	0.318146
3759484..3759682	9	3759484	3759682	Gucy1a2	exon	227234	NM_001033322	0.140885	0.290424	0	0.501243	0.217418	0	0	0	0.323011	0.117006	0.604065	0.0978776	0.165545	0.0850298	0.268685	0.708996	0	0.0795365
3760614..3760812	3	3760614	3760812	Hnf4g	Intergenic	252683	NM_013920	1.90195	1.45212	4.26139	5.01243	2.3916	4.01985	4.27942	4.78856	1.77656	2.92514	2.26524	2.44694	3.14536	2.21078	3.49291	1.41799	3.15038	2.78378
3761412..3761610	16	3761412	3761610	Zfp263	Intergenic	17412	NM_148924	0.986197	0.290424	0.491699	0.250622	0.108709	0.121814	0.611345	0	0	0.40952	0.302032	0.78302	0.993273	0.425149	0.134343	0.436305	0.763727	0.23861
3761705..3761903	9	3761705	3761903	Gucy1a2	intron	229455	NM_001033322	0.0704426	0.290424	0.655598	1.1278	0.652255	0.243627	0.152836	0.184175	0.161506	0.468023	0.755081	0	0.331091	0.425149	0.268685	0.381767	0.47733	0.318146
3762273..3763153	4	3762273	3763153	Rps20	promoter-TSS	89	NM_026147	0.140885	0	0	0	0.108709	0.243627	0	0.184175	0.161506	0.175509	0.528557	0.39151	0.165545	0.255089	0.403028	0.545381	0.190932	0.318146
3763655..3764222	11	3763655	3764222	Osbp2	promoter-TSS	-33	NM_152818	0	0.290424	0.491699	0.501243	0	0.243627	0.305673	0.184175	0	0.292514	0.377541	0.293633	1.32436	0.510179	0.268685	0.545381	0.381864	0
3763830..3764028	4	3763830	3764028	Rps20	Intergenic	-1127	NM_026147	0.0704426	0.193616	0.327799	0.125311	0	0	0	1.10505	0	0.0585029	0.226524	0.293633	0	0.0850298	0.268685	0.381767	0.0954659	0.0795365
3765748..3765946	3	3765748	3765946	Hnf4g	Intergenic	257817	NM_013920	0.211328	0.387232	0.1639	0.751865	0.326127	0	0.764182	0.552526	0.161506	0.292514	0.453049	0.0978776	0.662182	0.17006	0	0.381767	0.190932	0.23861
3766824..3767022	5	3766824	3767022	Ankib1	intron	5864	NM_001003909	2.39505	3.09786	1.3112	1.62904	1.73935	2.07083	1.83404	1.4734	1.45355	1.46257	1.28364	1.07665	1.65545	0.935328	1.61211	1.79976	0.763727	1.11351
3766844..3767042	1	3766844	3767042	Xkr4	Intergenic	-105364	NM_001011874	5.07187	4.74359	7.04768	6.64147	3.47869	7.30881	5.80778	6.81449	4.03764	3.9782	3.92642	6.65567	4.30418	4.67664	5.77673	3.21775	6.96901	3.81775
3767573..3769084	19	3767573	3769084	Kmt5b	5' UTR	908	NM_144871	0	0	0.327799	0	0.326127	0.121814	0.305673	0.736701	0.161506	0.292514	0.0755081	0.293633	0	0.17006	0.268685	0.381767	0.0954659	0.159073
3768757..3768955	18	3768757	3768955	Bambi	Intergenic	260901	NM_026505	0.845312	0.48404	0.491699	0.250622	0	0.121814	0	0	0	0.117006	0.453049	0.195755	0.165545	0.340119	0.134343	0.545381	0.190932	0
3774271..3774469	1	3774271	3774469	Xkr4	Intergenic	-112791	NM_001011874	0.633984	0.193616	1.8029	0	0.217418	0.121814	0	0	0.323011	0.117006	0.226524	0.195755	0.331091	0.595209	0.268685	0.327229	0.190932	0
3776611..3776809	11	3776611	3776809	Osbp2	Intergenic	-12804	NM_152818	0.140885	0.387232	0.327799	0.375932	0.108709	0	0	1.84175	0	0.175509	0.151016	0	0.662182	0.0850298	0	0.218153	0.0954659	0
3776786..3776984	3	3776786	3776984	Hnf4g	Intergenic	268855	NM_013920	1.69062	1.83935	0.983397	0.125311	0.543546	0	0.611345	0.552526	0.646023	0.526526	0.453049	1.07665	0.331091	0.680239	1.07474	0.654458	0.763727	0.556756
3778180..3778378	15	3778180	3778378	Fbxo4	Intergenic	151294	NM_134099	0.563541	0.677656	0	0.125311	0	0.365441	0.305673	0	0.161506	0.175509	0.377541	0.0978776	0.331091	0.425149	0.268685	0.163614	0.381864	0.0795365
3779813..3780011	13	3779813	3780011	Calml3	Intergenic	23652	NM_027416	6.33984	7.74464	9.99787	8.27051	4.89191	8.28332	7.64182	8.10371	6.78324	4.68023	3.85091	3.62147	7.44955	4.33652	5.3737	2.83598	4.7733	4.05636
3780180..3780378	12	3780180	3780378	Dnmt3a	intron	-26701	NM_007872	0.352213	0	0.819498	0.125311	0.543546	0.121814	0	0.184175	0.323011	0.117006	0.302032	0.587265	0.331091	1.19042	0.53737	0.218153	0.668261	0.0795365
3780527..3781001	12	3780527	3781001	Dnmt3a	intron	-26216	NM_007872	0.0704426	0.387232	0.1639	0	0.217418	0.243627	1.6812	0	0	0.117006	0.0755081	0.489388	0.496636	0.0850298	0.268685	0.272691	0.381864	0
3782417..3782615	17	3782417	3782615	Nox3	Intergenic	-86255	NM_198958	0.704426	0.290424	0	0.250622	0.108709	0	0	0.920876	0.484517	0.292514	0.377541	0.293633	0.165545	0.340119	0.134343	0.272691	0.0954659	0.556756
3786706..3787005	2	3786706	3787005	Frmd4a	Intergenic	-151873	NM_172475	0.704426	1.45212	1.8029	2.13028	0.326127	2.07083	2.29254	1.4734	0.484517	0.877543	1.05711	1.27241	2.15209	0.850298	1.74645	1.19984	1.24106	0.636292
3788742..3788940	15	3788742	3788940	Fbxo4	Intergenic	140732	NM_134099	0.352213	1.83935	0.1639	0.877176	0.869673	1.21814	0.152836	0.184175	0.161506	0.585029	0.528557	0.587265	0.331091	0.340119	1.34343	0.327229	0.668261	0.636292
3791860..3792186	12	3791860	3792186	Dnmt3a	Intergenic	-14957	NM_007872	0.0704426	0.387232	0	0.250622	0	0.121814	0	0.184175	0	0.0585029	0	0.0978776	0.331091	0.0850298	0	0.0545381	0.0954659	0
3793400..3793598	10	3793400	3793598	Oprm1	Intergenic	-205551	NM_011013	2.39505	3.6787	4.91699	1.25311	0.978382	1.70539	2.90389	1.65758	1.77656	1.75509	1.05711	1.37029	0.496636	1.10539	1.8808	1.41799	1.71839	0.874902
3794649..3794847	6	3794649	3794847	Calcr	Intergenic	-80035	NM_007588	0.0704426	0.387232	0	0.877176	0.108709	0	0	0.184175	0	0.0585029	0.151016	0.195755	0	0.17006	0	0.0545381	0.0954659	0.23861
3794674..3794872	11	3794674	3794872	4921536K21Rik	promoter-TSS	356	NM_026150	0.422656	0.193616	0.491699	0	0	0.730881	0	0	0.161506	0.0585029	0.151016	0.195755	0.165545	0	0.268685	0.0545381	0.0954659	0.23861
3794689..3794887	19	3794689	3794887	Kmt5b	intron	27367	NM_144871	0.0704426	0.290424	0.983397	0	0.217418	0	0	0	0.161506	0.0585029	0.151016	0.195755	0.165545	0.340119	0.403028	0.0545381	0.0954659	0.23861
3795068..3795306	11	3795068	3795306	Dusp18	promoter-TSS	-56	NM_173745	0.563541	0.387232	1.639	0.375932	0.434836	0.365441	0.152836	0.368351	0.323011	0.585029	0.528557	0.39151	0.827727	0.425149	0.268685	0.599919	0.286398	0.556756
3796361..3796559	6	3796361	3796559	Calcr	Intergenic	-81747	NM_007588	0.0704426	0.096808	0.1639	0.250622	0.434836	0.121814	0.305673	0.184175	0.484517	0.40952	0.302032	0.293633	0.165545	0.0850298	0	0.327229	0.47733	0.159073
3797185..3797383	18	3797185	3797383	Bambi	Intergenic	289329	NM_026505	2.53593	3.38828	4.91699	5.01243	4.89191	6.21249	5.0436	4.42021	4.03764	4.62173	3.24685	3.81722	5.79409	4.59161	5.77673	2.56329	4.10503	4.53358
3798967..3799165	10	3798967	3799165	Oprm1	Intergenic	-211118	NM_011013	0.140885	0	0.1639	1.1278	0.108709	0.730881	0	0.368351	0.323011	0.526526	0.151016	0.0978776	0.165545	0.425149	0	0.218153	0.286398	0.23861
3799243..3799441	1	3799243	3799441	Xkr4	Intergenic	-137763	NM_001011874	0.211328	0.193616	0.1639	0.125311	0.217418	0	0.305673	0	0.161506	0.234012	0.453049	0.0978776	0.496636	0.340119	0.53737	0.163614	0.190932	0.397683
3800021..3800219	6	3800021	3800219	Calcr	Intergenic	-85407	NM_007588	4.01523	4.45317	7.70328	9.64893	6.41384	10.8414	9.47585	11.9714	5.6527	6.0258	5.66311	6.36204	9.76718	6.37724	11.6878	4.36305	7.44634	5.48802
3800964..3801162	2	3800964	3801162	Frmd4a	Intergenic	-137666	NM_172475	0.563541	0.290424	0.655598	0.125311	0.434836	0.121814	0	0.920876	1.13054	0.994549	0.377541	0.195755	0.993273	0.255089	0.134343	0.818072	0.286398	0.397683
3801177..3801375	1	3801177	3801375	Xkr4	Intergenic	-139697	NM_001011874	1.26797	1.2585	1.3112	1.50373	0.326127	1.09632	0.611345	0	0.969034	0.643532	0.830589	0.587265	0.496636	0.0850298	0.403028	0.654458	0.763727	0.556756
3801986..3802569	4	3801986	3802569	Mos	Intergenic	-3026	NM_020021	0.211328	0.290424	0.1639	0.125311	0	0.730881	0.152836	0	0.323011	0.234012	0.0755081	0.195755	0.165545	0	0.403028	0.0545381	0.190932	0.23861
3802478..3803581	5	3802478	3803581	Ankib1	promoter-TSS	94	NM_001003909	0.0704426	0.193616	0	0.125311	0.217418	0.121814	0	0.184175	0.323011	0	0.226524	0.195755	0	0	0	0.0545381	0.190932	0.159073
3803092..3803290	17	3803092	3803290	Nox3	Intergenic	-106930	NM_198958	0.281771	0.193616	0	1.75435	0.217418	0.243627	0.305673	0.184175	0.323011	0.117006	0.151016	0.39151	0	0.340119	0	0.218153	0.0954659	0.318146
3806100..3806298	12	3806100	3806298	Dnmt3a	promoter-TSS	-781	NM_007872	0.704426	0.193616	0.327799	0.125311	0.326127	0.243627	0.458509	0.368351	0	0.585029	0.679573	0.489388	0.331091	0.595209	0	0.327229	0.954659	0.397683
3806175..3806373	2	3806175	3806373	Frmd4a	Intergenic	-132455	NM_172475	0.422656	0.96808	0.655598	1.50373	0.326127	0.243627	0.458509	0.552526	0	0.468023	0.377541	0.293633	0.496636	0.17006	0	0.708996	0.381864	0
3806518..3807038	12	3806518	3807038	Dnmt3a	promoter-TSS	-202	NM_007872	1.05664	2.4202	0.983397	2.50622	0.543546	1.8272	1.6812	2.39428	2.26108	1.63808	1.43465	0.978776	1.32436	1.27545	1.34343	1.25438	1.43199	1.19305
3807117..3808140	12	3807117	3808140	Dnmt3a	intron	469	NM_007872	0.211328	0.96808	0	0.626554	0	1.46176	0.458509	0.184175	0.323011	0.292514	0.377541	0.293633	0.165545	0.255089	0.134343	0.381767	0.381864	0.159073
3809239..3809552	9	3809239	3809552	Gucy1a2	intron	277047	NM_001033322	0.493098	0.290424	0	0.375932	0.217418	0	0.458509	0	0.484517	0.234012	0.302032	0.0978776	0	0.17006	0	0.272691	0.0954659	0.23861
3813658..3814292	11	3813658	3814292	Slc35e4	5' UTR	692	NM_153142	2.46549	2.22658	1.8029	0.751865	1.30451	1.46176	1.52836	0.552526	1.29205	1.28706	0.981606	1.46816	1.98655	0.680239	1.07474	0.981686	1.24106	1.35212
3815215..3815413	9	3815215	3815413	Gucy1a2	intron	282965	NM_001033322	0.352213	0.774464	0.1639	0.250622	0	0.487254	0.305673	0.736701	0	0.117006	0.0755081	0.489388	0	0.0850298	0.268685	0.381767	0.190932	0.0795365
3818316..3818514	10	3818316	3818514	Oprm1	Intergenic	-230467	NM_011013	0.563541	0.290424	0.327799	0.250622	0.434836	1.21814	0.152836	0	0.323011	0.351017	0.151016	0.39151	0.662182	0.510179	0.268685	0.218153	0	0.636292
3819743..3819941	17	3819743	3819941	Nox3	Intergenic	-123581	NM_198958	0.352213	0.193616	0	0.125311	0.434836	0.365441	0.305673	0	0.484517	0.175509	0.377541	0.195755	0.331091	0.340119	0.53737	0.381767	0.0954659	0.23861
3821324..3821522	13	3821324	3821522	Calm4	Intergenic	-15580	NM_020036	0.633984	0.096808	0	0.375932	1.08709	0	0.152836	0.184175	0.323011	0.526526	0.226524	0.195755	0.662182	0.255089	0.134343	0.381767	0.286398	0.23861
3821708..3821906	9	3821708	3821906	Gucy1a2	intron	289458	NM_001033322	0.0704426	0.096808	0.1639	0	0.869673	0	0	0	0	0.292514	0.151016	0.293633	0	0.255089	0.403028	0.545381	0	0.159073
3823494..3823692	4	3823494	3823692	Mos	Intergenic	-24341	NM_020021	3.09948	4.35636	4.75309	1.37842	3.36998	2.19264	4.12658	2.57845	2.42259	1.81359	1.8877	1.95755	2.64873	1.53054	1.61211	0.87261	1.90932	2.62471
3825734..3826012	12	3825734	3826012	Dnmt3a	intron	18713	NM_007872	0.0704426	0	0	0	0	0	1.06985	0.184175	0	0	0.0755081	0.195755	0.165545	0	0.134343	0.163614	0.0954659	0
3828876..3829074	19	3828876	3829074	Chka	Intergenic	-22798	NM_013490	0	0.193616	0	0	0.108709	0.974508	0.611345	0	0	0.175509	0.226524	0.0978776	0.165545	0	0	0	0.47733	0
3831623..3832082	11	3831623	3832082	Tcn2	intron	111	NM_015749	1.4793	3.77551	0.655598	2.00497	1.08709	1.70539	1.37553	2.39428	3.06861	1.9306	1.13262	2.05543	2.31764	1.44551	2.82119	1.41799	1.71839	1.7498
3832421..3832619	12	3832421	3832619	Dnmt3a	intron	25360	NM_007872	3.59257	4.64678	3.76969	4.76181	2.17418	5.48161	3.20956	3.86768	2.26108	2.92514	2.64278	3.0342	4.63527	2.97604	3.35856	1.79976	2.67305	3.73822
3832918..3833402	19	3832918	3833402	Chka	Intergenic	-18613	NM_013490	0.140885	0.193616	0.1639	0	0.217418	0.121814	0.611345	0.184175	0.161506	0.351017	0.226524	0.39151	0.165545	0.17006	0.134343	0.272691	0.0954659	0.556756
3838362..3838560	3	3838362	3838560	Hnf4g	Intergenic	330431	NM_013920	1.69062	1.64574	3.27799	2.38091	3.15256	3.53259	2.44538	3.49933	2.42259	3.21766	2.34075	1.17453	4.30418	3.06107	2.14948	1.74522	3.24584	1.43166
3839484..3840259	18	3839484	3840259	Lyzl1	Intergenic	-325958	NM_026092	0.281771	0.290424	0.1639	0.375932	0.217418	0.121814	0.152836	0.552526	0.484517	0.175509	0.453049	0.293633	0.496636	0.425149	0.403028	0.163614	0.47733	0.23861
3840543..3840741	19	3840543	3840741	Chka	Intergenic	-11131	NM_013490	0.211328	0.096808	0.327799	0.125311	0.108709	0	0	0.920876	0	0.0585029	0.151016	0.0978776	0.496636	0.17006	0.134343	0.0545381	0	0.23861
3840589..3840787	11	3840589	3840787	Tcn2	Intergenic	-8607	NM_015749	0.0704426	0.096808	0	0.125311	0.434836	0.852695	0	0	0.323011	0.0585029	0.151016	0.0978776	0	0	0.403028	0.0545381	0	0.23861
3840848..3841046	4	3840848	3841046	Plag1	intron	24605	NM_019969	0.0704426	0	0.491699	0.250622	0.108709	0	0.152836	0.184175	0	0.0585029	0.151016	0.0978776	0	0.0850298	0.134343	0.0545381	0	0.23861
3841469..3841667	17	3841469	3841667	Nox3	Intergenic	-145307	NM_198958	1.12708	1.2585	1.3112	0.501243	0.326127	0.974508	0.458509	0.368351	1.29205	1.05305	1.20813	1.66392	1.32436	1.02036	1.34343	0.927148	1.14559	1.67027
3842554..3842752	6	3842554	3842752	Tfpi2	Intergenic	75722	NM_009364	2.32461	2.12978	1.3112	0.501243	0.978382	0.852695	1.83404	1.4734	2.09957	1.40407	0.906097	1.17453	0.496636	0.850298	1.47777	0.87261	1.33652	1.11351
3843213..3843411	9	3843213	3843411	Gucy1a2	intron	310963	NM_001033322	0.211328	0.387232	0	0.125311	0.869673	0.243627	0.152836	0	0.161506	0.0585029	0.453049	0.78302	0.165545	0.510179	0.403028	0.327229	0.668261	0.23861
3843739..3843937	4	3843739	3843937	Plag1	intron	21714	NM_019969	0.352213	0.193616	0	0	0.326127	0	1.37553	0.368351	0.161506	0.175509	0.151016	0.0978776	0	0.255089	0	0.0545381	0.190932	0.159073
3846385..3846583	18	3846385	3846583	Lyzl1	Intergenic	-319346	NM_026092	0	0.193616	0.1639	0.250622	1.1958	0.121814	0	0	0	0.292514	0.377541	0.195755	0.165545	0.17006	0.403028	0.109076	0.47733	0.23861
3846737..3847524	16	3846737	3847524	Zfp174	promoter-TSS	-92	NM_001081217	0.563541	0.871272	0	0.250622	0.869673	0.243627	0.458509	0	0.161506	0.585029	0.302032	0.293633	0.165545	0.680239	0.53737	0.599919	0.286398	0.23861
3847727..3847925	12	3847727	3847925	Dnmt3aos	intron	14418	NR_045884	0.0704426	0.387232	0.327799	0.250622	0.326127	0.121814	0.152836	0	0.484517	0.40952	0.151016	0.0978776	0	0.0850298	0	0.0545381	0.0954659	0.477219
3850979..3852347	19	3850979	3852347	Chka	promoter-TSS	-110	NM_013490	0.211328	0.096808	0.327799	0	0.543546	0.487254	0.305673	0	0.161506	0.468023	1.05711	0.195755	0.331091	0.255089	0.268685	0.381767	0.381864	0.874902
3851707..3851905	3	3851707	3851905	Hnf4g	Intergenic	343776	NM_013920	2.32461	2.51701	2.62239	2.13028	1.95676	2.92353	3.51524	2.39428	2.09957	1.46257	1.58567	2.83845	1.821	1.27545	2.28382	1.69068	1.52745	2.3861
3853038..3853236	6	3853038	3853236	Tfpi2	Intergenic	65238	NM_009364	0.281771	0.096808	0	0	0.326127	0	0	0	0.161506	0.117006	0	0.0978776	0	0.17006	0.268685	0.109076	0.0954659	0
3854211..3854409	18	3854211	3854409	Lyzl1	Intergenic	-311520	NM_026092	2.60638	4.35636	2.95019	4.76181	4.13095	4.87254	3.82091	3.86768	2.42259	3.62718	2.7938	3.32784	2.97982	4.76167	3.49291	2.45422	4.2005	2.62471
3855576..3855774	16	3855576	3855774	Zfp174	3' UTR	8452	NM_001081217	1.26797	2.12978	1.8029	1.37842	0.978382	2.07083	2.44538	2.02593	0.484517	1.69658	1.20813	1.66392	1.15882	1.87066	0.671713	0.927148	2.38665	1.03398
3857064..3857262	2	3857064	3857262	Frmd4a	Intergenic	-81566	NM_172475	6.90338	13.7467	15.5705	9.89955	7.39222	11.3287	12.2269	9.76129	8.3983	7.66388	8.75894	6.36204	7.78064	6.37724	10.6131	4.03582	10.4058	7.23783
3857461..3857659	11	3857461	3857659	Pes1	Intergenic	-6418	NM_022889	0	0.580848	0.655598	0.375932	0.217418	0.974508	0.152836	0	0.969034	0	0.377541	0.195755	0.165545	0.255089	0.53737	0.163614	0.381864	0
3857596..3857794	1	3857596	3857794	Xkr4	Intergenic	-196116	NM_001011874	0.211328	0.193616	0	0.501243	0.108709	0.121814	0.458509	0.368351	0	0.468023	0.151016	0.685143	0.331091	0.255089	0	0.381767	0.381864	0.477219
3858059..3858257	1	3858059	3858257	Xkr4	Intergenic	-196579	NM_001011874	0.281771	0.193616	0	0.125311	0.434836	0.365441	0	1.65758	0	0.351017	0.377541	0	0.331091	0	0.134343	0.327229	0.286398	0.0795365
3859156..3859354	2	3859156	3859354	Frmd4a	Intergenic	-79474	NM_172475	0.633984	0.48404	0.491699	0.375932	0.652255	0.365441	0.458509	0.184175	1.77656	0.877543	0.830589	0	0.496636	0.850298	0.403028	1.03622	0.190932	0.397683
3859375..3859573	6	3859375	3859573	Tfpi2	Intergenic	58901	NM_009364	0.633984	0.387232	0.491699	0.375932	0	0.365441	0.152836	0.184175	0.161506	0.468023	0.528557	0.293633	0	0.17006	0.403028	0.272691	0.47733	0.477219
3860419..3860617	19	3860419	3860617	Chka	intron	8745	NM_013490	2.95859	2.22658	4.09749	1.62904	1.63064	4.99435	5.80778	5.52526	2.26108	3.15916	3.17134	2.83845	2.81427	3.23113	2.55251	1.79976	3.34131	3.57914
3860538..3860736	18	3860538	3860736	Lyzl1	Intergenic	-305193	NM_026092	0.986197	0.871272	1.639	1.25311	0.978382	2.07083	1.52836	2.39428	1.13054	1.57958	1.05711	0.978776	1.48991	1.02036	0.940398	1.41799	1.14559	0.874902
3860924..3861122	7	3860924	3861122	Pira1	intron	6063	NM_011087	0.211328	0.193616	0.1639	0.250622	0.108709	0.609068	0.152836	0	0.323011	0.40952	0.226524	0.39151	0.331091	0.255089	0.671713	0.436305	0.381864	0.159073
3861042..3861240	16	3861042	3861240	Zfp597	TTS	11233	NM_001033159	0.0704426	0	0.327799	0.250622	0.217418	0	0	0	1.29205	0.0585029	0.0755081	0.195755	0	0.255089	0	0.218153	0.0954659	0
3861193..3861391	15	3861193	3861391	Fbxo4	Intergenic	68281	NM_134099	4.36744	8.80953	5.40869	3.13277	3.5874	5.23798	3.97374	5.70943	5.6527	3.91969	4.00193	4.20873	2.97982	3.74131	3.49291	2.94506	5.25063	3.34054
3861998..3862196	8	3861998	3862196	Cd209e	Intergenic	-7811	NM_130905	0.352213	0.48404	0.491699	1.25311	0.543546	0.243627	0.917018	0.736701	0.646023	1.11155	0.453049	1.27241	1.821	0.595209	0.53737	0.708996	0.954659	1.03398
3863410..3863628	11	3863410	3863628	Pes1	promoter-TSS	-459	NM_022889	0.352213	0.290424	1.3112	0.501243	0.760964	0.365441	0	0	0.323011	0.0585029	0.755081	0.587265	0.496636	1.02036	0.268685	0.599919	0.572796	0.159073
3863519..3863717	2	3863519	3863717	Frmd4a	Intergenic	-75111	NM_172475	0.140885	0.290424	0.1639	0.250622	0.108709	0.609068	1.52836	0.552526	0.807528	0.292514	0.226524	0.195755	0	0.17006	0.268685	0.218153	0.381864	0.0795365
3863744..3863975	11	3863744	3863975	Pes1	promoter-TSS	-118	NM_022889	0.352213	0.290424	0.1639	0.125311	0.217418	0.365441	0.458509	0.368351	0.323011	0.292514	0.226524	0.195755	0.165545	0.340119	0	0.218153	0.381864	0.0795365
3863829..3864027	17	3863829	3864027	Nox3	Intergenic	-167667	NM_198958	5.56497	4.45317	2.78629	3.00746	2.50031	2.07083	2.29254	0.736701	2.7456	2.57413	3.17134	4.11086	3.47645	2.21078	2.95554	3.05414	3.53224	2.78378
3864802..3865000	10	3864802	3865000	Oprm1	Intergenic	-276953	NM_011013	0.774869	0.48404	0.491699	1.37842	0.217418	1.46176	0.764182	0.552526	0.323011	0.292514	0.528557	0.685143	0.331091	0.255089	0.806055	0.381767	0.572796	0.477219
3865006..3865204	17	3865006	3865204	Nox3	Intergenic	-168844	NM_198958	0.211328	0.290424	0	0	0.217418	0.121814	0	0.552526	0.323011	0.175509	0.0755081	0	0	0.425149	0	0	0	0.23861
3865392..3866491	4	3865392	3866491	Chchd7	promoter-TSS	-93	NM_181391	3.38125	2.80743	2.78629	3.38339	1.30451	3.53259	2.59822	2.39428	2.26108	2.69113	1.66118	2.15331	2.64873	1.44551	4.4333	1.74522	1.33652	3.10193
3866751..3866949	12	3866751	3866949	Dnmt3aos	intron	-4606	NR_045884	0.140885	0.48404	0	0.501243	0	0	0.917018	0.736701	0.484517	0.702035	0.453049	0.0978776	0.331091	0.17006	0.134343	0.490843	0.381864	0.318146
3867698..3867896	10	3867698	3867896	Oprm1	Intergenic	-279849	NM_011013	1.33841	1.06489	3.11409	4.13526	2.93515	4.01985	4.43225	6.26196	2.42259	1.28706	0.755081	1.27241	1.65545	0.680239	3.89593	0.763534	0.954659	1.43166
3869068..3869266	2	3869068	3869266	Frmd4a	Intergenic	-69562	NM_172475	0.493098	0.290424	0.1639	0.751865	0.326127	0.487254	0	0	0.161506	0.117006	0.151016	0.0978776	0	0.17006	0.403028	0.109076	0	0.23861
3870885..3871083	10	3870885	3871083	Oprm1	Intergenic	-283036	NM_011013	0.0704426	0	0	0.501243	0.217418	0.852695	0.152836	0	0.323011	0.0585029	0.377541	0.293633	0.331091	0	0.268685	0.327229	0.286398	0.0795365
3872115..3872879	16	3872115	3872879	Zfp597	promoter-TSS	-123	NM_001033159	0.281771	0	0.327799	0	0.326127	1.33995	0.152836	0.184175	0.161506	0.117006	0.0755081	0.489388	0.331091	0.595209	0.403028	0.218153	0.190932	0.23861
3872604..3872802	1	3872604	3872802	Xkr4	Intergenic	-211124	NM_001011874	0.281771	0.193616	0	0	0.108709	0.121814	1.22269	0.184175	0.161506	0.526526	0.151016	0.195755	0.331091	0.17006	0.403028	0.272691	0	0.556756
3875171..3875369	6	3875171	3875369	Tfpi2	Intergenic	43105	NM_009364	3.52213	3.87232	6.55598	4.13526	1.95676	4.14166	6.41913	3.31516	4.19915	3.04215	2.26524	2.34906	2.31764	2.89101	1.8808	1.90883	2.57758	2.78378
3878018..3878216	8	3878018	3878216	Cd209d	intron	382	NM_130904	0.493098	0.193616	0.491699	0.375932	0	0.730881	0.305673	1.10505	0.484517	0.351017	0	0.489388	0	0.340119	0.403028	0.272691	0.286398	0.23861
3879367..3879565	13	3879367	3879565	Net1	Intergenic	13361	NM_019671	0.140885	0.193616	0.491699	0.375932	0	0.121814	0	0	0	0.468023	0.377541	0.0978776	0.496636	0.595209	0	0.545381	0.190932	0.159073
3881057..3881255	15	3881057	3881255	Fbxo4	Intergenic	48417	NM_134099	0.281771	0.290424	0.327799	0	0.108709	0.243627	0.305673	0.184175	0	0.0585029	0.226524	0	0	0.0850298	0	0	0.190932	0.0795365
3881076..3881274	2	3881076	3881274	Frmd4a	Intergenic	-57554	NM_172475	0.281771	0.193616	0	0	0.760964	0.487254	0.305673	0.184175	0.646023	0.40952	0.0755081	0.39151	0.331091	0.255089	0.134343	0.163614	0.190932	0.477219
3881354..3881552	5	3881354	3881552	Mterf1a	Intergenic	12480	NM_172135	0.493098	0.096808	0.1639	0.250622	0.108709	0.487254	0.152836	0.736701	0.484517	0.40952	0.226524	0.39151	0.165545	0.425149	0.268685	0.163614	0.572796	0.23861
3882256..3882560	4	3882256	3882560	Chchd7	Intergenic	15837	NM_181391	1.69062	1.93616	2.13069	2.50622	1.08709	1.8272	2.59822	2.2101	2.26108	0.702035	0.377541	0.489388	0.331091	0.850298	0.806055	0.327229	0.763727	0.397683
3883521..3883719	2	3883521	3883719	Frmd4a	Intergenic	-55109	NM_172475	1.4793	3.6787	0.983397	1.37842	1.41322	1.8272	3.3624	0.552526	2.09957	1.28706	0.830589	1.27241	0.662182	0.680239	1.47777	0.654458	1.52745	1.03398
3883533..3883731	11	3883533	3883731	Gal3st1	promoter-TSS	-7	NM_016922	0.281771	0.290424	0.1639	0.375932	0.434836	0.243627	0	0	0	0.175509	0.151016	0.880898	0	0.425149	0.268685	0.381767	0.286398	0.477219
3883773..3884127	11	3883773	3884127	Gal3st1	intron	311	NM_016922	3.16992	4.54998	5.57259	5.01243	3.80482	6.69974	6.26629	6.81449	3.39162	2.69113	6.04065	4.30661	5.463	5.35688	5.10502	2.34514	4.7733	5.24941
3883811..3884009	2	3883811	3884009	Frmd4a	Intergenic	-54819	NM_172475	4.57877	4.45317	2.13069	3.75932	1.30451	3.65441	2.75105	4.05186	2.26108	2.51562	2.11423	1.56604	2.64873	1.87066	2.95554	1.19984	2.76851	1.90888
3884160..3884372	11	3884160	3884372	Gal3st1	intron	627	NM_016922	0.563541	1.74254	0.655598	0.250622	0.326127	0.609068	1.06985	0.368351	0	0.526526	0.226524	0.195755	0.496636	0.425149	0.134343	0.327229	0.0954659	0.477219
3884197..3884969	16	3884197	3884969	Naa60	promoter-TSS	-36	NM_029090	1.62018	1.93616	1.1473	1.37842	0.543546	0.730881	0.764182	0.368351	0.484517	0.702035	0.755081	1.37029	0.662182	0.510179	0.53737	0.708996	0.859193	1.11351
3884275..3884473	19	3884275	3884473	Tcirg1	intron	20856	NM_016921	0.774869	0.677656	0.327799	0.125311	0.434836	0.121814	0.764182	1.65758	0.161506	0.292514	0.226524	0.39151	0.165545	0.17006	0.403028	0.163614	0.381864	0.318146
3884277..3884475	13	3884277	3884475	Net1	intron	8451	NM_019671	0.140885	0.193616	0	0	0	1.33995	0.305673	0.368351	0.323011	0.292514	0.0755081	0.39151	0.165545	0.340119	0	0.545381	0.0954659	0.0795365
3884465..3884663	4	3884465	3884663	Chchd7	Intergenic	17993	NM_181391	0.352213	0	0	0.125311	0.108709	0.243627	0	0.552526	0	0.175509	0.453049	0.195755	0	0.255089	0.134343	0.272691	0.190932	0.318146
3884975..3885173	16	3884975	3885173	Naa60	intron	455	NM_029090	0	0	0.1639	0.626554	0.326127	0.243627	0	0	0	0.351017	0.226524	0	0	0.425149	0.134343	0.0545381	0.0954659	0.397683
3886060..3886258	15	3886060	3886258	Fbxo4	Intergenic	43414	NM_134099	0.211328	0.096808	0	1.00249	0	0.243627	0.152836	0	0	0	0.0755081	0.293633	0	0.340119	0	0	0.190932	0.159073
3887249..3887447	6	3887249	3887447	Tfpi2	Intergenic	31027	NM_009364	0	0	0	0.375932	1.1958	0.487254	0.458509	0.368351	0	0.40952	0.377541	0.195755	0.165545	0.340119	0.268685	0.327229	0.286398	0.318146
3890889..3891380	13	3890889	3891380	Net1	intron	1692	NM_019671	0.281771	0.193616	0	0.250622	0	0	0	0.368351	0.161506	0.117006	0.151016	0.39151	0.496636	0.255089	0.134343	0.163614	0.381864	0.0795365
3891443..3891641	12	3891443	3891641	Dnmt3a	promoter-TSS	-202	NM_007872	0.493098	0	0.491699	0.501243	0	0.730881	0.152836	0	0	0.40952	0	0.39151	1.15882	0	0	0.218153	0.381864	0.159073
3891922..3892167	12	3891922	3892167	Dnmt3a	intron	301	NM_007872	0.140885	0	0.327799	0.125311	0.217418	0.121814	1.06985	0	0.484517	0.351017	0.226524	0.39151	0.165545	0.255089	0.134343	0.218153	0.381864	0.318146
3893342..3893540	19	3893342	3893540	Tcirg1	non-coding	11789	NM_016921	1.40885	2.51701	2.45849	3.75932	3.5874	3.53259	2.13971	2.57845	3.06861	2.22311	1.66118	1.56604	3.14536	1.27545	2.82119	1.47253	2.10025	1.59073
3894392..3894773	12	3894392	3894773	Dnmt3a	intron	2839	NM_007872	0.140885	0.290424	0.327799	0	0.326127	0.243627	0.305673	0	0	0.234012	0.302032	0.195755	0.331091	0.425149	0	0.327229	0.286398	0.0795365
3894891..3895089	4	3894891	3895089	Chchd7	Intergenic	28419	NM_181391	3.09948	4.06594	6.88378	5.01243	4.13095	5.84705	4.73793	6.26196	3.87614	3.51017	3.6999	3.71935	3.31091	2.89101	4.29896	2.12699	4.00957	4.21544
3894926..3895173	17	3894926	3895173	4930470H14Rik	Intergenic	187945	NR_045764	0.281771	0	0	0	0.217418	0.365441	0	0	0.161506	0.0585029	0.453049	0.0978776	0.496636	0.17006	0	0.163614	0.0954659	0.318146
3895620..3895818	16	3895620	3895818	Naa60	intron	11100	NM_029090	0.211328	0	0	0.250622	0.652255	0.243627	0.152836	0.368351	0	0.0585029	0.0755081	0.39151	0.662182	0.0850298	0	0.163614	0.0954659	0.23861
3897618..3897816	18	3897618	3897816	Lyzl1	Intergenic	-268113	NM_026092	0.281771	0.48404	0.1639	0.250622	0.326127	0.121814	0	0.184175	0.161506	0.0585029	0.377541	0.293633	0.331091	0.0850298	0.940398	0.436305	0.0954659	0.159073
3898773..3898971	17	3898773	3898971	4930470H14Rik	Intergenic	184123	NR_045764	0.211328	0.193616	0.1639	0.250622	0.543546	0	0.305673	0.184175	0.484517	0.0585029	0.377541	0.685143	0.331091	0.17006	0.268685	0.599919	0.381864	0.0795365
3900720..3900918	11	3900720	3900918	Gal3st1	Intergenic	10883	NM_016922	1.33841	2.71062	0.983397	0.375932	0.652255	0.121814	0.764182	1.65758	1.45355	0.292514	0.377541	0	0.331091	0.255089	0.403028	0.109076	0.286398	0.23861
3901588..3901786	17	3901588	3901786	4930470H14Rik	Intergenic	181308	NR_045764	0.0704426	0.290424	0	0.250622	0.108709	0	0.152836	0.184175	0.323011	0.351017	0.151016	0.39151	0.496636	0.425149	0.53737	0.272691	0.0954659	0.477219
3902381..3902579	10	3902381	3902579	Oprm1	Intergenic	-314532	NM_011013	0.281771	0.290424	0.1639	0	0.108709	0.243627	0.152836	0	0	0.117006	0.226524	0	0	0.17006	0	0.0545381	0.190932	0.0795365
3906866..3907465	19	3906866	3907465	Tcirg1	promoter-TSS	-33	NM_016921	7.18515	10.9393	7.53938	9.89955	7.28351	11.5723	13.1439	10.8663	9.20583	7.07885	5.88963	5.38327	11.7537	4.59161	8.46358	3.54498	7.92367	5.8857
3907218..3907416	11	3907218	3907416	Gal3st1	Intergenic	17381	NM_016922	0.0704426	0	0	0.125311	0	0.243627	0	0	0.323011	0	0.151016	0.293633	0.331091	0.0850298	0.134343	0.0545381	0.286398	0.0795365
3907768..3907966	7	3907768	3907966	Lilra6	Intergenic	-40764	NM_011090	0.352213	0.096808	0.327799	0	0.217418	0.121814	0.152836	0.736701	0.484517	0.585029	0.0755081	0.293633	0.165545	0.340119	0.403028	0.218153	0.286398	0.397683
3908489..3909295	16	3908489	3909295	Cluap1	promoter-TSS	-117	NM_029738	0.281771	0.290424	0.1639	0.250622	0.217418	0.487254	0.152836	0	0	0.351017	0.226524	0.0978776	0.496636	0.17006	0	0.272691	0.286398	0.0795365
3911300..3911687	4	3911300	3911687	Sdr16c5	Intergenic	35316	NM_181989	0.140885	0.193616	0.1639	0.250622	0	0.243627	1.06985	0	0.323011	0.117006	0.302032	0.0978776	0.331091	0.17006	0.134343	0.218153	0.190932	0.0795365
3911811..3912252	12	3911811	3912252	Dnmt3a	3' UTR	20288	NM_007872	0.211328	0.096808	0	0.125311	0.217418	0.365441	0.305673	0.920876	0.323011	0.292514	0.226524	0.293633	0.165545	0	0	0.163614	0.286398	0.318146
3912191..3912389	13	3912191	3912389	Net1	intron	5176	NM_019671	1.54974	4.45317	5.57259	5.26305	1.84805	2.92353	4.58509	4.23603	3.71463	1.57958	2.71829	1.17453	1.32436	1.44551	2.82119	1.41799	1.52745	2.22702
3912474..3913093	19	3912474	3913093	Ndufs8	promoter-TSS	-10	NM_144870	0.422656	0	0.1639	0.125311	0.434836	0.609068	0.305673	0	0.161506	0.175509	0.377541	0	0	0.255089	0.134343	0.109076	0.0954659	0.318146
3913894..3914092	6	3913894	3914092	Tfpi2	intron	4382	NM_009364	0.211328	0.387232	0.327799	0.375932	0.108709	0.121814	0	0.552526	0	0.234012	0	0.0978776	0.165545	0.425149	0.134343	0.218153	0.0954659	0
3914620..3914818	4	3914620	3914818	Sdr16c5	Intergenic	32091	NM_181989	0.140885	0.096808	0.1639	0	0	0	0	0.552526	0	0.351017	0	0.293633	0.496636	0.255089	0.134343	0.163614	0.286398	0.159073
3916640..3916838	6	3916640	3916838	Tfpi2	intron	1636	NM_009364	0.211328	0	0	0	0.108709	0.243627	0	0	0.323011	0.117006	0	0.489388	0.331091	0	0.403028	0	0.572796	0
3916925..3917673	13	3916925	3917673	Net1	exon	167	NM_019671	1.12708	1.64574	0.491699	0.375932	0.869673	0.243627	1.22269	0.552526	0.969034	0.643532	0.226524	0.489388	0.662182	1.27545	0.268685	0.599919	0.286398	0.397683
3918076..3918274	2	3918076	3918274	Frmd4a	Intergenic	-20554	NM_172475	3.73346	5.80848	3.27799	4.13526	3.80482	2.80171	3.97374	4.42021	2.26108	3.86119	3.77541	4.50237	4.13864	3.57125	4.16462	2.9996	4.96423	3.49961
3918079..3918277	1	3918079	3918277	Xkr4	Intergenic	-256599	NM_001011874	0.0704426	0	0	0.250622	0.217418	0.121814	0.458509	0	0	0.292514	0.226524	0.195755	0.165545	0.17006	0.134343	0.0545381	0.381864	0.23861
3918731..3918929	15	3918731	3918929	Fbxo4	intron	10743	NM_134099	0.422656	0.193616	0.491699	0.125311	0.434836	0.487254	0.152836	1.28923	0.323011	0.585029	0.453049	0.685143	0	0.17006	0.134343	0.545381	0.763727	0.318146
3919062..3919268	12	3919062	3919268	Dnmt3a	Intergenic	27421	NM_007872	0.140885	0.193616	0	0.250622	0.326127	1.21814	0	0.184175	0.807528	0.234012	0.151016	0.293633	0.165545	0.17006	0.134343	0.163614	0	0.477219
3919328..3919526	10	3919328	3919526	Oprm1	Intergenic	-331479	NM_011013	3.59257	3.96913	6.39208	4.26057	4.34836	4.01985	4.89076	3.86768	3.87614	5.73328	5.81412	6.36204	5.463	7.31257	8.46358	5.34474	6.87355	4.69266
3919387..3919585	12	3919387	3919585	Dnmt3a	Intergenic	27742	NM_007872	2.67682	2.71062	5.73649	5.38837	2.93515	4.38529	7.03047	6.07779	2.58409	4.56323	3.6999	2.64269	2.48318	2.21078	4.29896	2.83598	3.72317	3.73822
3920648..3920846	1	3920648	3920846	Xkr4	Intergenic	-259168	NM_001011874	0.915754	1.35531	1.1473	0.501243	0.543546	0.243627	0.305673	1.10505	0.807528	0.351017	0.377541	0.489388	0.331091	0.425149	0.671713	0.545381	0.286398	0.318146
3921299..3921497	19	3921299	3921497	Aldh3b1	intron	8318	NM_026316	0.211328	0	0.1639	0	0.326127	0	0.152836	0.184175	0.323011	0.292514	0.302032	0	0.993273	0.340119	0.134343	0.163614	0	0.397683
3923617..3923815	6	3923617	3923815	Tfpi2	intron	-5341	NM_009364	0.140885	0.387232	0.1639	0.250622	0.217418	0.121814	0	0.184175	0	0.234012	0.377541	0	0.662182	0	0	0.163614	0.0954659	0.318146
3924166..3924364	13	3924166	3924364	Tubal3	intron	324	NM_001033879	0.281771	0.387232	0.1639	0	0.108709	0.243627	0	0	0	0.234012	0.453049	0.0978776	0.165545	0.255089	0.134343	0.327229	0.0954659	0.318146
3924279..3924477	11	3924279	3924477	Sec14l4	Intergenic	-7407	NM_146013	1.90195	2.61382	2.62239	3.00746	1.30451	3.65441	3.3624	2.39428	3.06861	1.40407	1.51016	1.17453	0.993273	1.36048	2.01514	1.09076	1.81385	0.954439
3924758..3924956	1	3924758	3924956	Xkr4	Intergenic	-263278	NM_001011874	1.26797	2.22658	2.13069	0.877176	0.978382	1.46176	2.29254	2.57845	1.13054	0.877543	1.13262	1.56604	1.65545	1.10539	1.07474	0.654458	2.00478	0.715829
3925931..3926129	8	3925931	3926129	Cd209b	intron	811	NM_026972	0.0704426	0.193616	0.983397	0.250622	0.108709	0.121814	0.152836	0	0.323011	0	0.0755081	0.0978776	0.331091	0.0850298	0	0.163614	0	0
3927660..3927858	9	3927660	3927858	Aasdhppt	Intergenic	381735	NM_026276	7.11471	7.45421	5.73649	6.76678	5.65287	5.60342	7.48898	6.44614	4.36065	4.38772	3.92642	4.50237	5.95964	3.91137	3.35856	2.94506	4.29597	4.85173
3927986..3928778	5	3927986	3928778	Akap9	5' UTR	196	NM_194462	0.140885	0.290424	0.491699	0	0.217418	0.121814	0.458509	0.184175	0.323011	0.351017	0.377541	0.39151	0.331091	0.765268	0	0.436305	0.381864	0.23861
3928805..3929003	6	3928805	3929003	Tfpi2	intron	9954	NM_009364	2.04284	1.93616	1.3112	1.00249	0.434836	1.70539	2.44538	0.736701	1.29205	0.994549	1.20813	0.880898	1.48991	0.850298	0.940398	0.87261	1.24106	0.795365
3928996..3929661	15	3928996	3929661	Fbxo4	exon	244	NM_134099	2.60638	2.32339	5.08089	1.62904	1.63064	1.70539	2.44538	2.02593	2.09957	1.75509	1.20813	1.56604	2.81427	1.7006	1.20908	1.09076	1.90932	1.27258
3929424..3929690	19	3929424	3929690	Aldh3b1	intron	159	NM_026316	0.281771	0.096808	0	0.250622	0.217418	0	0	0.184175	0.484517	0	0.302032	0.0978776	0.165545	0	0	0.218153	0	0.159073
3929782..3929980	19	3929782	3929980	Aldh3b1	promoter-TSS	-165	NM_026316	0.211328	0.193616	0.983397	1.37842	0.217418	0.243627	0.458509	0.552526	0.484517	0.40952	0.528557	1.37029	0.331091	0.680239	0.134343	0.490843	1.05013	0.636292
3931089..3931985	11	3931089	3931985	Sec14l4	promoter-TSS	-248	NM_146013	0.211328	0.193616	1.639	0.250622	0	0.121814	0.305673	0	0.161506	0.351017	0.302032	0	0.165545	0.255089	0.134343	0.218153	0	0.397683
3931539..3931737	1	3931539	3931737	Xkr4	Intergenic	-270059	NM_001011874	0.0704426	0	0	0.250622	0.217418	0.121814	0	0.920876	0.323011	0	0.226524	0	0.165545	0.255089	0	0.0545381	0	0.159073
3932365..3932563	6	3932365	3932563	Tfpi2	intron	6394	NM_009364	1.62018	3.38828	0.819498	1.25311	1.08709	1.09632	1.37553	3.13098	1.13054	1.34557	1.51016	0.978776	3.31091	1.27545	0.53737	1.30892	0.954659	1.35212
3933742..3933940	16	3933742	3933940	Cluap1	intron	24832	NM_029738	2.11328	2.03297	2.29459	1.87966	2.17418	4.62892	7.64182	2.9468	2.26108	2.28161	1.73669	1.7618	2.64873	2.21078	3.89593	2.23606	1.62292	1.59073
3933871..3934069	14	3933871	3934069	Gm3002	intron	13346	NR_033388	0	0.193616	0.1639	0.125311	0.108709	0.365441	0.152836	0.368351	0	0.117006	0.151016	0.293633	0.165545	0.340119	0.134343	0.163614	0.286398	0.0795365
3934936..3935134	16	3934936	3935134	Cluap1	intron	26026	NM_029738	0.352213	1.74254	0.491699	0.877176	0.217418	0	0.611345	0.552526	0.646023	0.760537	0.453049	0.0978776	0.662182	0.425149	0.403028	0.218153	0.381864	0.636292
3935052..3935909	19	3935052	3935909	Unc93b1	intron	295	NM_019449	0.0704426	0.580848	0.327799	0.626554	0.869673	0.730881	0	0.552526	0.161506	0.292514	0.679573	0.293633	0.165545	0.0850298	0.268685	0.381767	0.572796	0.23861
3935519..3936002	11	3935519	3936002	Sec14l4	intron	3976	NM_146013	0.0704426	0.193616	0.491699	0.626554	0	0.852695	0	0.368351	0.323011	0.117006	0.302032	0.195755	0.165545	0.0850298	0	0.0545381	0.286398	0.23861
3935772..3936325	16	3935772	3936325	Cluap1	intron	27040	NM_029738	0.633984	0	0.1639	0.250622	0.217418	0	0.305673	0.368351	0	0.175509	0.377541	0.587265	0.165545	0.17006	0	0.327229	0.190932	0.556756
3936033..3936231	19	3936033	3936231	Unc93b1	intron	946	NM_019449	0.0704426	0.290424	0.327799	0.125311	0.108709	0.121814	0.458509	0	0.484517	0.292514	0.0755081	0.880898	0	0.255089	0.134343	0.381767	0.47733	0.318146
3936060..3936415	13	3936060	3936415	Ucn3	Intergenic	8357	NM_031250	0.211328	0.290424	0	0.626554	0.434836	0.243627	0	0	0.161506	0.585029	0.226524	0.39151	0	0.0850298	0	0.545381	0.190932	0.397683
3936350..3936548	6	3936350	3936548	Tfpi2	intron	2409	NM_009364	0.140885	0	0	0.751865	0	0	0.152836	0	0	0.234012	0.226524	0	0	0	0	0.163614	0.190932	0.0795365
3938653..3938851	5	3938653	3938851	Akap9	intron	10566	NM_194462	6.97382	10.4553	14.0954	15.4132	11.6319	10.7196	14.2138	16.9441	7.91378	10.2965	9.51402	8.31959	9.27055	11.7341	10.0757	6.16281	10.4058	9.94207
3940350..3940548	7	3940350	3940548	Lilra6	Intergenic	-73346	NM_011090	0.140885	0.387232	0.1639	0.125311	0.217418	0	0.458509	0	0	0.468023	0.302032	0.293633	0.165545	0.510179	0	0.381767	0.381864	0.23861
3941572..3941793	16	3941572	3941793	Cluap1	TTS	32674	NM_029738	0.140885	0.193616	0	0.125311	0.108709	0	0	0	0	0.117006	0.151016	0.489388	0	0.255089	0.134343	0.109076	0.286398	0.318146
3942293..3942491	2	3942293	3942491	Frmd4a	intron	3663	NM_172475	0.704426	0.774464	0	0.125311	0.652255	0.243627	0.305673	0.736701	0.323011	0.175509	0.528557	0.195755	0	0	0	0.163614	0.286398	0.397683
3942816..3943014	13	3942816	3943014	Ucn3	intron	1680	NM_031250	3.94479	6.00209	3.44189	3.75932	3.80482	7.91788	6.87763	4.42021	4.19915	2.34011	3.02032	4.50237	3.642	2.89101	4.97067	1.52707	4.58236	3.18146
3943140..3943338	19	3943140	3943338	Unc93b1	intron	8053	NM_019449	0.0704426	0.193616	0	0	0.217418	0	0.305673	0.184175	0	0.0585029	0.151016	0.195755	0	0.0850298	0.268685	0.381767	0	0
3945479..3946206	15	3945479	3946206	AW549877	promoter-TSS	-91	NM_145930	3.38125	5.03402	1.3112	3.63401	1.41322	1.21814	1.83404	2.76263	1.93807	2.80814	2.56728	1.95755	0.827727	2.12575	1.07474	1.41799	2.38665	3.10193
3947488..3947686	16	3947488	3947686	Nlrc3	intron	29045	NM_175547	0.211328	0.096808	0.1639	0.375932	0.217418	0.243627	0	0.368351	0	0.40952	0.0755081	0	0.662182	0.0850298	0.134343	0.218153	0	0.23861
3953038..3953472	11	3953038	3953472	Sec14l3	Intergenic	-11601	NM_001029937	2.81771	1.54893	5.40869	5.7643	3.5874	5.3598	8.71167	4.42021	4.52216	3.33466	3.39787	2.93633	3.97309	2.89101	5.91107	2.2906	2.67305	4.1359
3953876..3954356	6	3953876	3954356	Gng11	5' UTR	129	NM_025331	0.352213	0.580848	0.819498	0.250622	0.217418	0.487254	0	0	0	0.175509	0.604065	0.78302	1.32436	0.0850298	0.671713	0.436305	0.954659	0.0795365
3954004..3954202	17	3954004	3954202	4930470H14Rik	Intergenic	128892	NR_045764	0.0704426	0.096808	0.327799	1.00249	0.543546	0.487254	0	0.184175	0.161506	0.117006	0.151016	0.195755	0	0.0850298	0.134343	0.0545381	0.381864	0
3955192..3955390	16	3955192	3955390	Nlrc3	intron	21341	NM_175547	0.281771	0.290424	0.655598	0	0	0.365441	0.305673	0	0.484517	0.351017	0.604065	0.489388	0.331091	0.255089	0.53737	0.436305	0.286398	0.636292
3955876..3956080	8	3955876	3956080	Cd209c	Intergenic	-9115	NM_130903	0.0704426	0.290424	0	0	0	0.974508	0.764182	0	0	0.0585029	0.226524	0	0.165545	0.0850298	0	0.109076	0	0.159073
3958913..3959157	19	3958913	3959157	Aldh3b3	intron	227	NM_028545	0.633984	0.48404	0.1639	0.250622	1.08709	0.487254	0.611345	0.368351	0.323011	0.117006	0.453049	0.195755	0.165545	0.510179	0.268685	0.163614	0	0.556756
3958915..3959113	1	3958915	3959113	Xkr4	Intergenic	-297435	NM_001011874	0.0704426	0	0.1639	0.877176	0	0.730881	0.611345	0	0	0.0585029	0.377541	0.0978776	0.165545	0.340119	0.403028	0.327229	0.0954659	0.0795365
3959478..3959676	1	3959478	3959676	Xkr4	Intergenic	-297998	NM_001011874	4.08567	5.90529	1.8029	1.87966	1.41322	3.04534	3.3624	2.02593	1.93807	1.52107	2.03872	2.44694	1.98655	1.19042	1.20908	1.79976	2.10025	1.7498
3959733..3960206	12	3959733	3960206	Pomc	exon	5025	NM_008895	0.281771	0.96808	0	0.250622	0	0.243627	0	0	0	0.0585029	0.0755081	0.293633	0	0.0850298	0.134343	0.163614	0	0.23861
3960671..3960869	16	3960671	3960869	Nlrc3	intron	15862	NM_175547	1.83151	2.80743	2.29459	1.25311	2.28289	2.43627	1.06985	2.02593	1.29205	2.34011	2.56728	3.71935	2.31764	1.7006	2.95554	2.2906	3.9141	1.90888
3962680..3962878	6	3962680	3962878	Gng11	Intergenic	8792	NM_025331	0.0704426	0.48404	0.1639	0.375932	0	0	0.152836	0	0.161506	0.468023	0.453049	0.195755	0	0.0850298	0.134343	0.381767	0.190932	0.477219
3965640..3965838	17	3965640	3965838	4930470H14Rik	Intergenic	117256	NR_045764	2.95859	5.90529	5.08089	3.88464	4.23966	3.65441	4.58509	5.52526	3.39162	4.85574	4.6815	5.57902	8.27727	4.25149	5.3737	3.16321	6.58715	4.45405
3968472..3968670	11	3968472	3968670	Sec14l3	intron	3715	NM_001029937	0.422656	0.387232	1.639	1.37842	0.217418	1.21814	0.917018	2.02593	0.646023	0.40952	0.453049	0.293633	0.331091	1.19042	1.07474	0.545381	0.381864	0.159073
3968587..3968785	17	3968587	3968785	4930470H14Rik	Intergenic	114309	NR_045764	0.0704426	0	0	0.250622	0.108709	0.121814	0	0.368351	0.323011	0.117006	0.0755081	0.293633	0.165545	0.0850298	0.268685	0.218153	0	0.23861
3972815..3973013	2	3972815	3973013	Frmd4a	intron	34185	NM_172475	0.211328	0.290424	0	0.125311	0.434836	0	0	0.920876	0.161506	0.0585029	0.302032	0	0.165545	0.255089	0.53737	0.163614	0.0954659	0.0795365
3972946..3973144	19	3972946	3973144	Aldh3b2	intron	717	NM_001177438	0.211328	0.290424	0.1639	0.250622	0.217418	0.121814	0.458509	0.368351	0.323011	0.117006	0.604065	0	0.165545	0.17006	0.134343	0.327229	0.190932	0.159073
3973178..3973376	18	3973178	3973376	Lyzl1	Intergenic	-192553	NM_026092	1.76107	2.12978	5.08089	5.63899	6.84867	4.38529	3.51524	7.73536	5.6527	4.0952	4.00193	4.40449	6.78736	4.16646	6.04542	2.67237	4.7733	4.29497
3974186..3974384	4	3974186	3974384	Sdr16c5	Intergenic	-27475	NM_181989	4.57877	4.06594	4.09749	3.63401	1.73935	3.41078	7.18331	4.23603	2.9071	2.80814	2.26524	3.0342	3.642	3.1461	4.70199	1.8543	2.57758	3.18146
3976368..3976811	15	3976368	3976811	Oxct1	non-coding	162	NM_024188	0.140885	0.290424	0.491699	0.125311	0	0	0	0.920876	0.161506	0.117006	0.302032	0.195755	0	0.0850298	0.134343	0.163614	0.0954659	0.318146
3977118..3977381	15	3977118	3977381	BC037032	non-coding	156	NR_028266	5.21275	5.80848	3.27799	5.51368	1.30451	4.14166	4.43225	3.13098	2.7456	3.68568	2.7938	4.60025	2.81427	4.50658	3.76159	3.16321	4.7733	2.46563
3978741..3978939	6	3978741	3978939	4930528H21Rik	Intergenic	18744	NR_131108	6.19895	8.32549	10.9813	4.13526	4.56578	4.5071	6.26629	5.70943	5.16818	6.72783	6.64471	9.592	5.13191	6.46227	5.91107	5.99919	7.44634	8.11273
3979271..3979469	9	3979271	3979469	Aasdhppt	Intergenic	330124	NM_026276	0.493098	0.48404	0.327799	0.626554	0.217418	0.365441	0.764182	0.552526	0	0.0585029	0.226524	0.293633	1.48991	0.680239	1.20908	0.272691	0.190932	0.0795365
3980032..3980230	11	3980032	3980230	Sec14l3	Intergenic	15275	NM_001029937	0.140885	0.096808	0	0.375932	0.652255	0.121814	0	0.184175	0	0.117006	0.226524	0.489388	0.496636	0.680239	0	0.272691	0.190932	0.318146
3980390..3980588	19	3980390	3980588	Acy3	intron	-6081	NM_027857	0.140885	0.096808	0	0.626554	0.217418	0.121814	0.152836	0.736701	0.323011	0.468023	0.528557	0.0978776	0	0.17006	0.671713	0.327229	0.381864	0.318146
3981197..3981395	10	3981197	3981395	Oprm1	Intergenic	-393348	NM_011013	0.704426	0	0.491699	0.250622	0	0	0	0	0.969034	0.351017	0.151016	0.39151	0.165545	0	0.403028	0.218153	0.381864	0.23861
3981925..3982123	12	3981925	3982123	Pomc	exon	27079	NM_008895	3.24036	3.29147	3.11409	4.6365	2.71773	4.14166	4.12658	3.86768	3.23011	2.80814	1.96321	1.85967	2.97982	3.48622	2.28382	1.79976	2.67305	1.7498
3983171..3983369	18	3983171	3983369	Lyzl1	Intergenic	-182560	NM_026092	0.211328	0.290424	0.1639	0.250622	0.326127	0.243627	0.152836	0.184175	0.969034	0.175509	0.302032	0.195755	0	0.255089	0.134343	0.218153	0.0954659	0.318146
3983348..3983546	10	3983348	3983546	Oprm1	Intergenic	-395499	NM_011013	0.0704426	0.193616	0	0.125311	0.108709	0	0	0	0	0.175509	0.226524	0	0.165545	0	0.268685	0.218153	0	0.159073
3983644..3983842	19	3983644	3983842	Acy3	Intergenic	-2827	NM_027857	0.140885	0.096808	0.983397	0.250622	0.108709	0.121814	0.764182	0.184175	0.484517	0.117006	0.377541	0.195755	0	0.0850298	0	0.218153	0.190932	0.23861
3983853..3984070	11	3983853	3984070	Mtfp1	Intergenic	11472	NM_026443	2.32461	3.5819	1.96679	1.1278	1.84805	1.46176	1.6812	2.2101	1.13054	1.81359	1.66118	1.07665	1.15882	1.7006	1.8808	0.818072	1.62292	1.82934
3983923..3984121	19	3983923	3984121	Acy3	Intergenic	-2548	NM_027857	0.281771	0	0.1639	0.751865	0	0.121814	1.22269	0.736701	0.484517	0.117006	0.302032	0	0.331091	0	0	0.218153	0.0954659	0.0795365
3989615..3989813	2	3989615	3989813	Frmd4a	intron	50985	NM_172475	1.62018	1.93616	1.639	0.626554	0.652255	0.487254	1.06985	2.2101	0.646023	0.468023	0.453049	0.489388	1.32436	0.425149	0.806055	0.654458	0.190932	0.477219
3992461..3992659	16	3992461	3992659	Slx4	intron	9118	NM_177472	0.493098	1.1617	1.639	0.501243	0.760964	0.487254	0.152836	0.736701	0.323011	0.877543	0.755081	1.17453	1.32436	0.850298	0.53737	0.436305	1.24106	0.954439
3992490..3992688	13	3992490	3992688	Ucn3	Intergenic	-47994	NM_031250	0.211328	0.096808	0.491699	1.25311	0	0	0	0	0.323011	0.234012	0.226524	0	0.331091	0.0850298	0	0.272691	0	0.159073
3993453..3993651	16	3993453	3993651	Slx4	intron	8126	NM_177472	0.211328	0	0	0	0.108709	0.243627	1.06985	0.184175	0.161506	0.0585029	0	0.489388	0	0.17006	0	0.163614	0.190932	0.159073
3996504..3997124	11	3996504	3997124	Mtfp1	TTS	-1380	NM_026443	0.0704426	0	0.327799	0.250622	0	0	0	0	0.484517	0.0585029	0.0755081	0.195755	0.331091	0.340119	0.403028	0.0545381	0.0954659	0.159073
3997522..3997720	11	3997522	3997720	Mtfp1	3' UTR	-2187	NM_026443	0.0704426	0.48404	0.327799	1.25311	0.326127	0.609068	0	0	0.161506	0	0.151016	0.195755	0	0.340119	0	0.0545381	0.190932	0.0795365
3998017..3998215	2	3998017	3998215	Frmd4a	intron	59387	NM_172475	7.88958	11.7138	10.8174	10.902	4.56578	8.52695	8.55883	11.7872	9.04432	6.0258	3.6999	5.87265	5.29745	4.25149	6.44844	3.92675	5.91889	4.77219
3999191..3999389	16	3999191	3999389	Slx4	exon	2388	NM_177472	0.422656	0.096808	0.1639	0.125311	0.108709	0.487254	0.305673	0	0	0.234012	0.302032	0	0.331091	0.340119	0	0.327229	0.0954659	0.0795365
3999703..3999901	12	3999703	3999901	Efr3b	intron	39113	NM_001082483	0.0704426	0.290424	0.327799	0	0	0.487254	0	0	0.323011	0.117006	0.226524	0.39151	0.331091	0	0	0.163614	0.286398	0.23861
4000164..4000835	19	4000164	4000835	Nudt8	promoter-TSS	-80	NM_025529	0.986197	0	0.327799	0	0	0	0.305673	0	0.323011	0.234012	0.302032	0.293633	0	0.510179	0.134343	0.490843	0.286398	0
4001256..4001454	2	4001256	4001454	1700080N15Rik	intron	60832	NR_040500	2.74726	3.00105	2.78629	2.75684	1.95676	1.8272	2.29254	1.65758	2.09957	1.9891	2.64278	3.22996	3.31091	2.97604	4.16462	2.01791	2.95944	2.3861
4001618..4001816	6	4001618	4001816	4930528H21Rik	Intergenic	-4133	NR_131108	3.38125	2.80743	4.58919	3.38339	1.95676	1.8272	5.50211	3.13098	3.87614	2.45712	1.8877	2.54482	3.14536	2.80598	2.95554	1.09076	4.00957	1.35212
4003042..4003240	13	4003042	4003240	Akr1c14	Intergenic	-55696	NM_134072	0	0.193616	0	0	0	0	0	0.184175	0.484517	0.117006	0.0755081	0.195755	0	0	0	0.109076	0.0954659	0.159073
4003451..4004108	16	4003451	4004108	Slx4	Intergenic	-2102	NM_177472	0	0	0.1639	0.125311	0	0	0.458509	0.184175	0	0.175509	0	0.195755	0	0	0	0.109076	0	0.23861
4003646..4003844	17	4003646	4003844	4930470H14Rik	Intergenic	79250	NR_045764	0.211328	0.290424	0.491699	1.50373	0.108709	0.121814	0.917018	0.184175	0	0.175509	0.226524	0.0978776	0	0.255089	0.403028	0.0545381	0.0954659	0.318146
4005858..4006056	18	4005858	4006056	Lyzl1	Intergenic	-159873	NM_026092	0.0704426	0.193616	0	0.375932	0	0.365441	0.152836	0.552526	0.323011	0.234012	0.226524	0.39151	1.32436	0.765268	0.403028	0.272691	0.286398	0.23861
4005945..4006143	8	4005945	4006143	Cd209c	Intergenic	-59181	NM_130903	0.140885	0.290424	0	0.125311	0.217418	0.121814	0.305673	0	0	0.40952	0.226524	0.293633	0	0	0.134343	0.218153	0.0954659	0.556756
4006093..4006291	1	4006093	4006291	Rp1	Intergenic	344203	NM_011283	0.563541	0	1.4751	0	0.326127	0.365441	0.305673	0.184175	0.484517	0.117006	0.151016	0.489388	0	0	0.134343	0.327229	0.381864	0
4006772..4006970	10	4006772	4006970	Rgs17	Intergenic	-417270	NM_019958	0.140885	0.290424	0.655598	0.250622	0	0	0.152836	0	0	0.117006	0.377541	0.0978776	0.165545	0	0	0.109076	0.286398	0.159073
4010079..4010277	2	4010079	4010277	1700080N15Rik	intron	52009	NR_040500	0.422656	0.387232	0	0	0.108709	0.974508	0	0.368351	0.161506	0.175509	0.0755081	0.195755	0	0.510179	0.134343	0.163614	0.0954659	0.159073
4010365..4010563	17	4010365	4010563	4930470H14Rik	Intergenic	72531	NR_045764	0.915754	2.12978	1.3112	1.00249	0.652255	1.09632	1.83404	1.4734	0.484517	0.702035	0.830589	0.587265	0.993273	0.340119	0.940398	0.599919	0.668261	0.715829
4011544..4011742	5	4011544	4011742	Akap9	intron	83457	NM_194462	0.211328	0.096808	0	0.375932	0.326127	0.121814	0	0	0	0	0.151016	0.587265	0	0	0.134343	0.436305	0.0954659	0.159073
4011812..4012052	11	4011812	4012052	Sec14l2	exon	6800	NM_144520	0.211328	0.193616	0.1639	0.375932	0.869673	0	0.152836	0.368351	1.29205	0.234012	0.226524	0.78302	0.827727	0.680239	0.134343	0.272691	0.572796	0.318146
4012101..4012299	11	4012101	4012299	Sec14l2	intron	6532	NM_144520	0.140885	0.290424	0.1639	0	0	0.852695	0.458509	0.184175	0	0.175509	0.377541	0.0978776	0.165545	0.0850298	0.134343	0.163614	0.286398	0.159073
4012392..4013057	19	4012392	4013057	Ndufv1	promoter-TSS	30	NM_133666	0.140885	0.096808	0.491699	0.501243	0.434836	0.974508	0.305673	0	0.323011	0.0585029	0.377541	0.489388	0.331091	0.0850298	0.403028	0.0545381	0.572796	0.23861
4015135..4015333	17	4015135	4015333	4930470H14Rik	Intergenic	67761	NR_045764	0.140885	0.387232	0.491699	0.125311	0.108709	0.730881	0.305673	0	0.161506	0.175509	0.377541	0.489388	1.15882	0.340119	0	0.163614	0.572796	0.23861
4015478..4015676	17	4015478	4015676	4930470H14Rik	Intergenic	67418	NR_045764	0.352213	0	0.819498	0.125311	0.217418	0.365441	0	0.736701	0.161506	0.175509	0.226524	0.195755	0.165545	0	0.268685	0.272691	0.286398	0
4016886..4017124	11	4016886	4017124	Sec14l2	intron	1727	NM_144520	0.140885	0.096808	0.491699	0	0.869673	0.609068	0.152836	0.184175	0	0.234012	0.151016	0.195755	0	0.0850298	0.134343	0.272691	0.190932	0.0795365
4017257..4017514	11	4017257	4017514	Sec14l2	intron	1346	NM_144520	0.0704426	0.193616	0.327799	0	0.108709	0	0.458509	0	0.161506	0.234012	0.151016	0.195755	0.496636	0.0850298	0.268685	0.272691	0.190932	0.0795365
4022139..4022337	3	4022139	4022337	Hnf4g	Intergenic	514208	NM_013920	0.704426	0.290424	0	0.375932	0.434836	0	0	0.552526	0.807528	0.40952	0.981606	0.78302	0.662182	1.44551	0.134343	0.981686	0.572796	0.477219
4023701..4023899	11	4023701	4023899	Sec14l2	Intergenic	-5068	NM_144520	3.02903	4.54998	4.75309	2.25559	4.02224	5.11617	5.65494	1.4734	3.55313	2.0476	2.41626	3.71935	2.97982	1.87066	2.41817	2.61783	2.48211	2.54517
4025151..4025414	19	4025151	4025414	Ndufv1	Intergenic	-12528	NM_133666	0.845312	1.2585	0.491699	1.00249	1.08709	1.09632	2.75105	1.4734	0.646023	0.702035	0.679573	0.0978776	1.15882	0.255089	0.134343	0.490843	0.572796	0.318146
4026940..4027138	16	4026940	4027138	Dnase1	Intergenic	-9997	NM_010061	0.352213	0.193616	0.1639	0.125311	0.434836	0.365441	0.152836	1.4734	1.29205	0.468023	0.151016	0.293633	0	0.680239	0.53737	0.327229	0.286398	0.23861
4027452..4027650	13	4027452	4027650	Akr1c14	Intergenic	-31286	NM_134072	0.422656	0.193616	1.1473	0.751865	0.434836	0.609068	0	0.184175	0.161506	0.117006	0.302032	0.39151	0	0.595209	0.53737	0.327229	0.190932	0.23861
4029739..4029937	16	4029739	4029937	Dnase1	Intergenic	-7198	NM_010061	0.422656	0.096808	0.327799	0.375932	0.869673	2.43627	0.152836	0	0.323011	0.292514	0.151016	0.39151	0.331091	0.510179	0.134343	0.381767	0	0.397683
4029864..4030062	15	4029864	4030062	BC037032	intron	-52557	NR_028266	0.281771	0.580848	0.655598	0.501243	0.434836	1.09632	0.152836	0.184175	0.323011	0.643532	0.906097	0.78302	1.821	0.17006	0.53737	0.87261	0.668261	0.636292
4031414..4031612	2	4031414	4031612	1700080N15Rik	intron	30674	NR_040500	6.83294	11.1329	19.6679	18.6713	14.567	22.1701	17.729	18.9701	11.4669	15.0937	12.3833	12.1368	17.5478	15.5605	15.9868	7.68988	18.1385	11.1351
4035061..4035555	11	4035061	4035555	Rnf215	exon	145	NM_027859	0.140885	0	0.655598	0.626554	0.326127	0.243627	0.152836	0	0	0.234012	0.226524	0.587265	0.331091	0.425149	0.134343	0.436305	0.381864	0.159073
4035680..4035878	3	4035680	4035878	Hnf4g	Intergenic	527749	NM_013920	0.140885	0.096808	0	0.250622	0	0.730881	0	0.184175	0	0.292514	0.151016	0	0	0.17006	0	0	0.0954659	0.318146
4036026..4036224	18	4036026	4036224	Lyzl1	Intergenic	-129705	NM_026092	0.563541	0.677656	1.3112	1.25311	1.73935	1.70539	1.98687	1.4734	0.646023	0.526526	0.604065	1.27241	0.827727	1.78563	1.74645	0.490843	0.954659	0.795365
4036187..4036466	19	4036187	4036466	Gstp1	intron	1585	NM_013541	0.422656	0	0	0.250622	0.434836	0.365441	0	0.920876	0	0.351017	0.151016	0	0.331091	0.0850298	0.134343	0.0545381	0.0954659	0.318146
4036280..4036478	7	4036280	4036478	Lair1	intron	-21573	NM_178611	0.0704426	0.096808	0.1639	0	0	0.487254	0.152836	1.4734	0	0.702035	0.151016	0	0.165545	0.17006	0.403028	0	0.47733	0.318146
4036687..4037165	6	4036687	4037165	Bet1	promoter-TSS	4	NM_009748	0.352213	0.387232	0.655598	0.125311	0	0	0	0.368351	0.484517	0.175509	0.528557	0.685143	0.496636	0.340119	0.806055	0.436305	0.381864	0.477219
4036893..4037091	16	4036893	4037091	Dnase1	promoter-TSS	-44	NM_010061	0.0704426	0	0.491699	0.501243	0	0.121814	0.152836	0	0	0	0.528557	0.0978776	0	0.510179	0.53737	0.218153	0.286398	0.0795365
4037708..4038032	19	4037708	4038032	Gstp1	promoter-TSS	42	NM_013541	0.281771	0.193616	0.327799	0	0	0.121814	1.22269	0.368351	0.161506	0.351017	0.226524	0.685143	0.662182	0.255089	0.268685	0.381767	0.47733	0.318146
4038374..4038572	12	4038374	4038572	Efr3b	intron	442	NM_001082483	0.281771	0.290424	0.1639	0.125311	0.652255	0.365441	1.37553	0.184175	0.161506	0.175509	0	0	0	0	0	0.163614	0	0
4038645..4038843	12	4038645	4038843	Efr3b	5' UTR	171	NM_001082483	0.0704426	0.096808	0	0	0	0.974508	0	0	0	0.175509	0	0	0.165545	0.0850298	0.134343	0.163614	0	0
4039546..4039744	13	4039546	4039744	Akr1c14	Intergenic	-19192	NM_134072	0.0704426	0.290424	0	0.375932	0	0	0	2.02593	0.323011	0.175509	0	0	0	0.0850298	0	0.163614	0	0
4040412..4040610	11	4040412	4040610	Mir3060	TTS	1144	NR_037220	0	0.096808	0	0	0	0.365441	0.152836	0	0	0.0585029	0	0	0.331091	0	0	0.0545381	0	0
4040581..4040779	5	4040581	4040779	Cyp51	intron	64017	NM_020010	0.281771	0	0	0	0.326127	0	0	0	0	0.0585029	0	0	0	0	0	0.0545381	0	0
4041587..4041785	15	4041587	4041785	BC037032	intron	-64280	NR_028266	0	0.096808	0	0.250622	0	0	0	0.552526	0	0.0585029	0	0	0	0	0	0.0545381	0	0
4042652..4042850	4	4042652	4042850	Penk	Intergenic	22841	NM_001002927	0.140885	0.193616	0	0	0	1.09632	0	0.184175	0.484517	0.0585029	0	0	0.165545	0.0850298	0	0.0545381	0	0
4043674..4043872	11	4043674	4043872	Mir3060	exon	4406	NR_037220	0	0.096808	0	0.125311	0	0.487254	0	0.184175	0	0.0585029	0	0	0	0	0	0.0545381	0	0
4046072..4046270	11	4046072	4046270	Mir3060	intron	6804	NR_037220	0.140885	0.096808	0.1639	0	0	0	0	0	0	0.0585029	0	0	0.496636	0.17006	0	0.0545381	0	0
4046281..4046479	16	4046281	4046479	Dnase1	intron	9235	NM_010061	0.140885	0.096808	0.327799	0	0	0	0	0.184175	0	0.0585029	0	0	0.331091	0	0	0.0545381	0	0
4048066..4048284	13	4048066	4048284	Akr1c14	Intergenic	-10662	NM_134072	0.281771	0.580848	0.1639	0.125311	0	0	0	0.184175	1.13054	0.0585029	0	0	0	0.255089	0.268685	0.0545381	0	0
4048625..4048823	1	4048625	4048823	Rp1	Intergenic	301671	NM_011283	0.211328	0.387232	0	0.375932	0.217418	0.243627	0.305673	0.184175	0	0.117006	0	0	0	0.0850298	0	0.109076	0	0
4049448..4049646	2	4049448	4049646	1700080N15Rik	intron	12640	NR_040500	0.845312	1.83935	0.983397	0.375932	0.760964	0.730881	0.152836	1.28923	0.323011	0.468023	0.302032	0.0978776	0.331091	0.340119	0.671713	0.109076	0.381864	0.318146
4050735..4050933	2	4050735	4050933	1700080N15Rik	intron	11353	NR_040500	2.04284	2.90424	2.62239	1.62904	2.3916	2.31446	1.06985	2.02593	1.93807	1.75509	2.71829	2.93633	1.65545	3.9964	3.49291	1.79976	2.48211	2.62471
4052919..4053117	10	4052919	4053117	Rgs17	Intergenic	-371123	NM_019958	0.140885	0.193616	0.1639	0.250622	0	0	0	1.84175	0.323011	0.0585029	0.302032	0.0978776	0	0.255089	0	0.109076	0	0.318146
4053211..4053409	6	4053211	4053409	Bet1	Intergenic	-16380	NM_009748	0.281771	0.290424	0.327799	0.626554	0	0.121814	0.458509	1.28923	0.323011	0.40952	0.453049	0.195755	0.331091	0.17006	0.268685	0.381767	0.286398	0.318146
4053455..4053653	3	4053455	4053653	Hnf4g	Intergenic	545524	NM_013920	0.422656	0.290424	0.327799	0	0	0.609068	0.458509	1.28923	0.161506	0.234012	0.151016	0.0978776	0	0.0850298	0.134343	0.163614	0.286398	0
4056077..4056275	16	4056077	4056275	Dnase1	intron	19031	NM_010061	0.211328	0	0	0	0.108709	0.121814	0.764182	0	0	0.468023	0.453049	0.293633	0.165545	1.19042	0.134343	0.272691	0.381864	0.477219
4056823..4057021	7	4056823	4057021	Ttyh1	intron	-14210	NM_021324	0.352213	0.387232	0	0.125311	0.217418	0.121814	1.22269	0.368351	0	0.234012	0.302032	0.195755	0.165545	0	0	0.490843	0.190932	0
4058603..4058996	11	4058603	4058996	Ccdc157	intron	1496	NM_177616	0.211328	0.096808	0	0.501243	0	1.8272	0.764182	0.184175	0.161506	0.351017	0.226524	0.195755	0.827727	0.17006	0.134343	0.545381	0.0954659	0.0795365
4058937..4059135	18	4058937	4059135	Lyzl1	Intergenic	-106794	NM_026092	0	0.290424	0.327799	0.250622	0.434836	1.8272	0.305673	0	0.161506	0.175509	0.0755081	0.0978776	0	0	0.134343	0.0545381	0.190932	0.0795365
4059244..4059535	19	4059244	4059535	Gstp3	promoter-TSS	57	NM_144869	0	0	0	0.375932	0.217418	0.487254	0.611345	1.65758	0	0.175509	0.0755081	0.0978776	0.165545	0.340119	0.403028	0.0545381	0.190932	0.0795365
4059773..4059971	7	4059773	4059971	Ttyh1	intron	-11260	NM_021324	0	0	0	0	0	0	0	0	0	6.25981	5.51209	4.796	5.29745	5.18682	7.2545	5.23566	4.86876	5.32895
4060102..4060781	11	4060102	4060781	Sf3a1	promoter-TSS	85	NM_026175	0.281771	0	0	0.125311	0.217418	0	0	0.368351	0	0.351017	0	0.0978776	0.165545	0	0.134343	0.163614	0.0954659	0.159073
4061813..4062066	5	4061813	4062066	Cyp51	intron	42757	NM_020010	0.140885	0.290424	0.983397	0.125311	0.217418	0	0.305673	0.184175	0.323011	0.175509	0.226524	0.195755	0.496636	0.0850298	0	0.381767	0.0954659	0.0795365
4062169..4062367	16	4062169	4062367	Trap1	intron	15542	NM_026508	0.704426	0.48404	0.327799	0.501243	0	0.609068	0	1.4734	0.323011	1.05305	1.13262	0.293633	1.48991	0.935328	0.268685	0.654458	1.33652	0.318146
4063896..4064094	9	4063896	4064094	Aasdhppt	Intergenic	245499	NM_026276	0.281771	0.387232	0.327799	0.125311	0.108709	0.852695	0.764182	0	0.323011	0.351017	0.302032	0.39151	0.496636	0.595209	0.53737	0.272691	0.381864	0.318146
4066156..4066354	6	4066156	4066354	Bet1	Intergenic	-29325	NM_009748	0.422656	0	0.1639	0.501243	0.543546	0.121814	0.305673	0	0.161506	0.351017	0.302032	0.489388	0.331091	0.425149	0.268685	0.109076	0.954659	0
4067707..4067905	19	4067707	4067905	Gstp3	Intergenic	-8359	NM_144869	0.140885	0.193616	0	0.125311	0.217418	0	0.152836	0	0.323011	0	0.226524	0.195755	0	0.17006	0	0.218153	0.0954659	0.0795365
4067856..4068054	18	4067856	4068054	Lyzl1	Intergenic	-97875	NM_026092	2.74726	3.09786	4.58919	2.63153	5.21804	5.3598	4.89076	6.81449	3.23011	2.39862	3.39787	3.62147	4.46973	3.82634	4.97067	1.79976	3.15038	3.81775
4068884..4069270	19	4068884	4069270	Gstp3	Intergenic	-9630	NM_144869	0.140885	0.096808	0.1639	0.125311	0.326127	0.243627	0	0.736701	0.484517	0.117006	0.226524	0.293633	0.993273	0.765268	0	0.163614	0.190932	0.23861
4069507..4069705	5	4069507	4069705	Cyp51	intron	35091	NM_020010	0.493098	0.193616	0	0	0.217418	0	0	1.4734	0	0.0585029	0.151016	0.195755	0.165545	0.255089	0.268685	0.218153	0	0.159073
4072250..4072448	5	4072250	4072448	Cyp51	intron	32348	NM_020010	0.211328	0.387232	0.1639	0.250622	0	0.365441	0.152836	0.368351	0.161506	0.351017	0.0755081	0.39151	0.662182	0.17006	0.53737	0.490843	0.190932	0.0795365
4075703..4075910	2	4075703	4075910	Frmd4a	intron	1898	NM_172475	1.76107	3.19466	1.4751	3.5087	1.63064	1.58358	2.29254	1.65758	2.7456	2.69113	1.96321	1.95755	1.65545	2.12575	2.55251	1.36345	2.48211	2.30656
4076203..4076401	17	4076203	4076401	4930470H14Rik	intron	6693	NR_045764	1.40885	0.96808	0.491699	0.501243	1.41322	0.852695	1.22269	1.65758	1.29205	0.877543	1.05711	1.27241	0.827727	1.19042	1.07474	1.09076	0.859193	1.03398
4077426..4078094	16	4077426	4078094	Trap1	promoter-TSS	50	NM_026508	1.62018	2.22658	0.983397	1.62904	1.08709	1.70539	0.458509	1.28923	1.93807	1.87209	1.43465	0.978776	0.331091	1.27545	0.940398	0.708996	2.00478	1.27258
4078455..4078653	1	4078455	4078653	Rp1	Intergenic	271841	NM_011283	0.140885	0.193616	0	0.125311	0.978382	0.487254	0.458509	0.368351	0.323011	0.760537	0.377541	0.587265	0.827727	0.340119	0.134343	0.490843	0.954659	0.159073
4079130..4079328	5	4079130	4079328	Cyp51	intron	25468	NM_020010	3.24036	2.51701	3.60579	4.00995	4.23966	5.23798	2.75105	5.89361	3.06861	2.22311	2.03872	2.25118	2.15209	3.48622	3.49291	2.12699	2.10025	1.82934
4080341..4080539	15	4080341	4080539	BC037032	intron	-103034	NR_028266	0.211328	0	0.1639	0.125311	0.108709	0.121814	0	0	0.323011	0.40952	0.377541	0.0978776	1.48991	0.0850298	0.134343	0.218153	0.286398	0.318146
4081386..4081584	17	4081386	4081584	4930470H14Rik	intron	1510	NR_045764	0.140885	0.096808	0	1.00249	0.434836	0	1.06985	0	0	0.117006	0	0.39151	0	0.255089	0	0.218153	0.0954659	0.159073
4082395..4083032	12	4082395	4083032	Dnajc27	5' UTR	140	NM_153082	0.352213	0.580848	0	0.125311	0	0.730881	1.83404	0.552526	0	0.40952	0.302032	0	0	0.340119	0.403028	0.327229	0.0954659	0.23861
4082789..4082987	4	4082789	4082987	Penk	Intergenic	-16926	NM_001002927	0.774869	0	0.1639	0.626554	0	0.243627	0	0.184175	0.484517	0.468023	0.302032	0.293633	0	0.0850298	0.134343	0.272691	0	0.715829
4085812..4086010	19	4085812	4086010	Cabp2	intron	2392	NM_013878	0.493098	0.096808	0.1639	0.375932	0.652255	0.365441	0.611345	0.184175	0.807528	0.643532	0.604065	0.293633	0.827727	0.255089	0.53737	0.381767	0.572796	0.477219
4086152..4086350	6	4086152	4086350	Bet1	Intergenic	-49321	NM_009748	0.0704426	0.096808	0.491699	0	0.434836	0.121814	0	0.736701	0	0.117006	0.453049	0	0.496636	0.17006	0	0.163614	0.286398	0.0795365
4086361..4087310	11	4086361	4087310	Tbc1d10a	promoter-TSS	0	NM_134023	3.87434	5.03402	4.75309	3.75932	2.71773	3.28897	4.73793	2.9468	2.26108	3.62718	2.11423	2.64269	3.14536	1.44551	2.01514	2.23606	2.76851	2.78378
4087222..4087744	8	4087222	4087744	Cd209f	Intergenic	18281	NM_026956	0.422656	0	0	0.250622	0.217418	0.365441	0.458509	0	0.161506	0.292514	0.302032	0.195755	0.331091	0.0850298	0.134343	0.272691	0.381864	0.0795365
4088331..4089215	7	4088331	4089215	Leng8	promoter-TSS	115	NM_172736	0.140885	0.290424	0.655598	0.125311	0.652255	1.09632	0.305673	0.184175	0	0.292514	0.302032	0	0.331091	0.255089	0.403028	0.218153	0.0954659	0.23861
4088896..4089094	2	4088896	4089094	Frmd4a	intron	15086	NM_172475	0.140885	0.290424	0.819498	0.375932	0.978382	0.730881	0	0.920876	0	0.351017	0.226524	0.195755	0.165545	0.510179	0.268685	0.272691	0.286398	0.159073
4089269..4089467	11	4089269	4089467	Tbc1d10a	intron	2532	NM_134023	0.422656	0.096808	0.327799	0.125311	0.217418	0.243627	0	1.10505	0.161506	0.234012	0.302032	0.685143	0.165545	0.17006	0.403028	0.163614	0.572796	0.397683
4090148..4090346	1	4090148	4090346	Rp1	Intergenic	260148	NM_011283	0.211328	0.290424	0	0.375932	0	0.852695	0.305673	0	0.161506	0.40952	0.151016	0.195755	1.15882	0.255089	0.806055	0.272691	0.190932	0.23861
4090494..4090692	13	4090494	4090692	Akr1c14	TTS	31756	NM_134072	0.140885	0.193616	0.1639	0	0	0	0.152836	0.184175	0	0.585029	0.453049	0.195755	0	0.0850298	0.134343	0	1.14559	0
4091261..4091459	18	4091261	4091459	Lyzl1	Intergenic	-74470	NM_026092	0.493098	0.290424	1.3112	0.626554	1.73935	0.243627	0	0.368351	0.161506	0.702035	0.377541	0.293633	1.48991	0.425149	0.53737	0.654458	0.381864	0.23861
4094818..4095016	7	4094818	4095016	Leng8	intron	6259	NM_172736	0.633984	0	0.1639	0.751865	0.869673	0.609068	0	0	0	0.702035	0.226524	0.78302	0.496636	0.255089	0.403028	0.87261	0.47733	0.23861
4096819..4097747	19	4096819	4097747	Cdk2ap2	promoter-TSS	-68	NM_026373	0.0704426	0.096808	0	0	0.217418	0.974508	0.152836	0.184175	0	0.175509	0.302032	0	0	0.255089	0	0.109076	0.0954659	0.23861
4099134..4099332	1	4099134	4099332	Rp1	Intergenic	251162	NM_011283	3.73346	4.35636	5.57259	4.51119	5.979	6.21249	5.96062	8.65624	6.13722	4.0952	5.28557	5.28539	6.29073	4.16646	5.64239	2.83598	7.35088	3.42007
4100459..4100657	10	4100459	4100657	Rgs17	Intergenic	-323583	NM_019958	0.0704426	0.387232	0.491699	0.250622	0.108709	0	0.152836	0	0	0.292514	0.151016	0.0978776	0.331091	0.0850298	0.134343	0.327229	0.0954659	0.0795365
4100676..4101466	7	4100676	4101466	Leng9	exon	403	NM_175529	0.0704426	0.193616	0.491699	0.751865	0.217418	0.121814	0	0.552526	0.161506	0.526526	0.302032	0.39151	0.331091	0	0.940398	0.272691	0.381864	0.477219
4100686..4100884	3	4100686	4100884	Hnf4g	Intergenic	592755	NM_013920	5.35364	5.90529	4.91699	5.26305	4.02224	4.26347	5.96062	2.57845	5.32969	3.27616	4.00193	4.99176	4.30418	3.40119	6.85147	3.10867	4.7733	3.49961
4100890..4101088	18	4100890	4101088	Lyzl1	Intergenic	-64841	NM_026092	0.140885	0.387232	0.1639	0.250622	0.326127	0.487254	0	0.368351	0	0.351017	0.0755081	0.195755	0	0.0850298	0	0.163614	0.0954659	0.318146
4102378..4102913	7	4102378	4102913	Leng9	TTS	-1172	NM_175529	0.140885	0.48404	0.655598	1.37842	0.543546	0.121814	0.611345	0.368351	0	0	0.755081	0.293633	0.993273	0.425149	0.134343	0.654458	0	0.318146
4102943..4103203	7	4102943	4103203	Leng9	exon	-1599	NM_175529	0.986197	0.96808	0	0.751865	0.434836	0.121814	0.764182	0	0.161506	0.468023	0.302032	0.39151	0.496636	0	0.268685	0.218153	0.381864	0.477219
4103527..4103725	8	4103527	4103725	Cd209f	exon	2138	NM_026956	0.211328	0.096808	0.1639	0.125311	0.108709	0	0.152836	0.552526	0.161506	0.234012	0.151016	0.195755	0.165545	0.595209	0.134343	0.109076	0.190932	0.23861
4104104..4104958	5	4104104	4104958	Cyp51	5' UTR	166	NM_020010	0.140885	0.096808	0	0.250622	0	0.121814	0	0	0	0.351017	0.0755081	0.0978776	0.165545	0.0850298	1.34343	0.327229	0	0.159073
4110318..4110516	1	4110318	4110516	Rp1	Intergenic	239978	NM_011283	3.38125	5.42125	4.42529	2.13028	3.80482	4.26347	7.18331	5.15691	6.13722	2.16461	3.77541	2.93633	2.97982	2.63592	3.76159	1.79976	3.72317	2.70424
4114402..4114600	16	4114402	4114600	Trap1	intron	-36691	NM_026508	0.633984	0.580848	0.1639	0.250622	1.30451	0.243627	0.611345	0.184175	0.807528	0.760537	0.453049	0.78302	1.48991	0.510179	0.53737	0.545381	0.668261	0.636292
4115918..4116345	7	4115918	4116345	Cdc42ep5	5' UTR	169	NM_021454	0	0.290424	0.327799	0.877176	0.543546	0.121814	0.152836	0.184175	0.161506	0.175509	0.151016	0.0978776	0.331091	0.340119	0.134343	0.218153	0.0954659	0.0795365
4117626..4117969	11	4117626	4117969	Gatsl3	promoter-TSS	-456	NM_028022	8.24179	11.617	11.473	12.1551	8.69673	11.4505	16.2006	13.8131	11.1439	7.31286	5.43658	5.97053	8.27727	5.95209	6.3141	4.30851	7.06448	5.96524
4117988..4118490	11	4117988	4118490	Gatsl3	promoter-TSS	-15	NM_028022	0.281771	0.580848	0.1639	0.375932	0.326127	0.487254	0.458509	2.76263	0.323011	0.468023	0.377541	0.489388	0	0.340119	0.268685	0.218153	0.381864	0.636292
4121138..4121698	19	4121138	4121698	Aip	exon	157	NM_016666	0	0.096808	0	0.375932	0.217418	0.121814	0.917018	0.184175	0	0.0585029	0.226524	0.0978776	0.496636	0.340119	0.134343	0.163614	0.190932	0
4124954..4125152	18	4124954	4125152	Lyzl1	Intergenic	-40777	NM_026092	5.49453	9.00314	8.52278	8.27051	2.28289	6.82156	7.64182	5.70943	5.6527	3.51017	4.15295	4.40449	3.97309	3.91137	6.3141	2.56329	4.39143	4.21544
4125602..4126328	19	4125602	4126328	Tmem134	promoter-TSS	5	NM_025889	0.422656	0.193616	0	1.62904	0	0.121814	0.152836	0.184175	0.323011	0.117006	0.604065	0.489388	0.496636	0.0850298	0.134343	0.436305	0.286398	0.397683
4126573..4126771	17	4126573	4126771	4930548J01Rik	Intergenic	-4570	NR_045462	0.281771	0	0	0	0.326127	0.243627	0.305673	0	0.969034	0.117006	0.151016	0.0978776	0	0	0	0.163614	0.0954659	0.0795365
4128803..4129001	8	4128803	4129001	Cd209g	Intergenic	-5834	NM_027343	0.281771	0.387232	0.983397	0.626554	0.326127	0.121814	0.152836	0.368351	0	0.292514	0.226524	0.195755	0	0.340119	0.268685	0.327229	0.0954659	0.23861
4128911..4129109	19	4128911	4129109	Tmem134	intron	3050	NM_025889	0.422656	0.677656	0	0	0.326127	0.365441	0.611345	0.552526	0.323011	0.292514	0.226524	0.195755	0.165545	0.425149	0.268685	0.327229	0.0954659	0.23861
4130214..4130412	11	4130214	4130412	Osm	Intergenic	-6475	NM_001013365	0.140885	0.193616	0.1639	0.125311	0.108709	0.243627	0	0.184175	0.323011	0.175509	0.226524	0.39151	0.496636	0.0850298	0.268685	0.272691	0.381864	0.0795365
4132975..4133173	4	4132975	4133173	Penk	Intergenic	-67112	NM_001002927	0.140885	0.193616	0.327799	0.626554	0.652255	1.70539	0	0.368351	0.161506	0.292514	0.226524	0.685143	0.331091	0.340119	0	0.381767	0.572796	0.159073
4135573..4135771	17	4135573	4135771	4930548J01Rik	Intergenic	-13570	NR_045462	0.422656	1.06489	0.819498	0.375932	0.434836	0.365441	0	0.184175	0.323011	0.292514	0.226524	1.17453	1.32436	0.935328	0.134343	0.436305	0.572796	0.556756
4136376..4136574	3	4136376	4136574	Hnf4g	Intergenic	628445	NM_013920	1.26797	2.22658	1.4751	2.00497	0.760964	0.730881	0.305673	1.28923	1.61506	1.22856	1.35915	1.37029	1.65545	1.19042	1.74645	0.763534	1.62292	1.27258
4137001..4137199	19	4137001	4137199	Cabp4	intron	2509	NM_144532	0.281771	0.096808	0.491699	0.626554	0	0.365441	0.152836	0.368351	0.646023	0.585029	0.830589	0.39151	0.331091	0.850298	0.268685	0.381767	0.572796	0.715829
4137474..4137672	18	4137474	4137672	Lyzl1	Intergenic	-28257	NM_026092	1.05664	0.387232	0.491699	1.37842	0.217418	0.974508	0.152836	0.184175	0.646023	0.351017	0.453049	0	0.165545	0.255089	0.134343	0.218153	0.286398	0.23861
4141606..4141804	8	4141606	4141804	Cd209g	Intergenic	6969	NM_027343	0.633984	0.580848	0.819498	0.501243	1.63064	0.243627	1.22269	1.10505	1.29205	0.351017	0.377541	0.0978776	0	0.425149	0.53737	0.381767	0.381864	0
4142284..4142482	13	4142284	4142482	Akr1c18	intron	7494	NM_134066	0.211328	0.193616	0.1639	0.375932	0.217418	0.365441	0.152836	0.552526	0.323011	0.468023	0.604065	0.39151	0.165545	0.0850298	0.268685	0.381767	0.572796	0.397683
4148027..4148225	12	4148027	4148225	Adcy3	intron	13973	NM_138305	0.845312	0.48404	0.1639	0.250622	0.108709	0.121814	0.764182	0.368351	0	0.234012	0.226524	0.489388	0	0.340119	0.403028	0.272691	0.286398	0.318146
4148414..4148868	19	4148414	4148868	Coro1b	promoter-TSS	-22	NM_011778	0.211328	0.387232	0.327799	0.375932	0.108709	0.730881	0.458509	0.552526	0.484517	0.234012	0.906097	0.0978776	0.496636	0.340119	0.134343	0.490843	0.572796	0.0795365
4148940..4149138	13	4148940	4149138	Akr1c18	intron	838	NM_134066	0.140885	0.193616	0	0.125311	0.108709	0	0.152836	0	0.323011	0.234012	0.151016	0.195755	0	0	0	0.218153	0	0.318146
4149956..4150154	13	4149956	4150154	Akr1c18	promoter-TSS	-163	NM_134066	0.0704426	0	0	0.125311	0.108709	0.121814	0.152836	0	0	0.117006	0.0755081	0.0978776	0	0	0	0.109076	0	0.159073
4152876..4153074	1	4152876	4153074	Rp1	Intergenic	197420	NM_011283	1.05664	1.2585	0	1.00249	0.543546	0.609068	0.917018	0.736701	0.323011	0.175509	0.528557	0.39151	0.993273	0.680239	0.940398	0.327229	0.286398	0.397683
4155292..4155490	2	4155292	4155490	Frmd4a	intron	81482	NM_172475	1.05664	2.80743	0.655598	0.877176	1.1958	0.974508	1.06985	0.736701	1.29205	1.11155	1.13262	0.489388	0.662182	0.0850298	1.20908	0.708996	0.859193	0.954439
4156014..4156212	4	4156014	4156212	Penk	Intergenic	-90151	NM_001002927	0.633984	0.48404	0	0.375932	0	0	0.305673	0	1.13054	0	0.604065	0.0978776	0.496636	0.0850298	0.403028	0.218153	0.190932	0.23861
4156565..4156763	10	4156565	4156763	Rgs17	Intergenic	-267477	NM_019958	1.69062	2.71062	1.4751	0.375932	1.63064	1.33995	1.6812	0.368351	2.09957	0.994549	0.528557	0.489388	0.331091	0.595209	0.671713	0.599919	0.859193	0.397683
4156845..4157043	6	4156845	4157043	Bet1	Intergenic	-120014	NM_009748	0.352213	0.387232	0.491699	0.501243	0.434836	0.121814	0.611345	0.184175	0.646023	0.468023	0.906097	0.293633	0.662182	0.425149	0.403028	0.218153	0.763727	0.556756
4157166..4157364	11	4157166	4157364	Lif	promoter-TSS	-306	NM_008501	0.633984	0.677656	1.1473	0.501243	0.760964	0.243627	0.152836	0.368351	0.323011	0.117006	0.151016	0.293633	0	0.340119	0	0.327229	0.190932	0
4158428..4158626	18	4158428	4158626	Lyzl1	Intergenic	-7303	NM_026092	0.211328	0.290424	0	0	0.217418	0.243627	0	0.736701	0.323011	0.526526	0.302032	0.0978776	0.496636	0.680239	0.403028	0.218153	0.47733	0.159073
4158766..4158964	11	4158766	4158964	Lif	intron	1294	NM_008501	1.05664	1.35531	0	0.125311	0.108709	0.365441	1.06985	1.65758	0.323011	0.292514	0.226524	0.587265	0.496636	0.510179	0.268685	0.272691	0.190932	0.556756
4161998..4162196	4	4161998	4162196	Penk	Intergenic	-96135	NM_001002927	0.140885	0.193616	0.327799	0	0	0.243627	0.458509	0.368351	0	0.175509	0.226524	0.39151	0	0.17006	0.268685	0.381767	0.190932	0.159073
4163070..4163342	19	4163070	4163342	Rps6kb2	exon	177	NM_021485	0.563541	0.096808	0.327799	0.877176	0.108709	0.243627	0	0	0	0.351017	0.226524	0.0978776	0	0.425149	0.53737	0.272691	0.190932	0.159073
4165648..4165846	9	4165648	4165846	Aasdhppt	Intergenic	143747	NM_026276	0.211328	0.193616	0.327799	0.877176	0.108709	0	0	0	0	0.0585029	0.226524	0.195755	0.165545	0.255089	0.134343	0.109076	0.0954659	0.23861
4165664..4165862	12	4165664	4165862	Adcy3	intron	31610	NM_138305	3.24036	4.25955	1.8029	2.88215	0.978382	2.07083	3.20956	2.02593	1.93807	2.16461	1.58567	2.54482	0.993273	1.78563	1.74645	0.981686	3.15038	1.67027
4165809..4166986	8	4165809	4166986	Evi5l	promoter-TSS	-169	NM_153536	0.281771	0.096808	0	0.125311	0.326127	0.365441	0.305673	0.184175	0.161506	0.643532	0.151016	0.39151	1.65545	0.340119	0.268685	0.218153	0.47733	0.397683
4166750..4166948	7	4166750	4166948	Lilra5	Intergenic	-22507	NM_001081239	0	0.290424	0	0.125311	0.326127	0.730881	1.06985	0	0.323011	0.351017	0.0755081	0.293633	1.15882	0	0	0.218153	0.286398	0.159073
4167987..4168185	11	4167987	4168185	Lif	intron	1287	NM_008501	0.140885	0.096808	0.1639	0.751865	0.108709	0.243627	0.611345	0	0.161506	0.234012	0.302032	0.0978776	0.331091	0.255089	0	0.218153	0.286398	0.0795365
4169433..4170047	19	4169433	4170047	Carns1	exon	5739	NM_134148	0.140885	0.48404	0.819498	0	0.217418	0.121814	0	0.368351	0	0.234012	0.302032	0.39151	0.331091	0	0.53737	0.218153	0.47733	0.159073
4170250..4170448	5	4170250	4170448	Mterf1b	Intergenic	-22018	NM_001042670	0.140885	0	0.491699	0	0.108709	0	0.305673	0	0.646023	0.0585029	0.0755081	0.0978776	0.331091	0.0850298	0.403028	0.0545381	0	0.159073
4170330..4170528	2	4170330	4170528	Frmd4a	intron	96520	NM_172475	0	0	0.1639	0	0.108709	0	0.152836	0.184175	0	0.0585029	0.0755081	0.0978776	0.165545	0	0	0.0545381	0	0.159073
4170956..4171154	2	4170956	4171154	Frmd4a	intron	97146	NM_172475	0.493098	0.096808	0.1639	0.125311	0.652255	0.730881	0	0	0.484517	0.0585029	0.0755081	0.0978776	0.165545	0.0850298	0.268685	0.0545381	0	0.159073
4174547..4174745	13	4174547	4174745	Akr1c13	Intergenic	-15787	NM_013778	4.15612	5.61486	16.5539	13.4083	9.34898	15.2267	13.7553	18.0492	8.72131	8.71693	8.23039	10.7665	11.9193	7.1425	17.4645	5.61743	12.0287	7.87412
4177501..4177699	4	4177501	4177699	Penk	Intergenic	-111638	NM_001002927	0	0.290424	0.1639	0	0.543546	0	0	0.184175	0.484517	0.117006	0.302032	0.489388	0.496636	0	0.134343	0.327229	0.190932	0.318146
4179574..4179772	15	4179574	4179772	Plcxd3	Intergenic	-145818	NM_177355	0.563541	0.580848	0.491699	0.125311	0.217418	0.365441	0	1.10505	0.161506	0.0585029	0.226524	0.39151	1.15882	0.17006	0.134343	0.272691	0.190932	0.159073
4180996..4181194	18	4180996	4181194	Lyzl1	intron	15265	NM_026092	0.493098	0.48404	0	0	0.217418	0.243627	1.06985	0	0	0.0585029	0.528557	0.195755	0.331091	0.0850298	0.403028	0.163614	0	0.556756
4182347..4182545	19	4182347	4182545	Carns1	Intergenic	-6967	NM_134148	1.97239	1.45212	0	1.25311	0.108709	0.365441	0.152836	0.736701	0.484517	0.585029	0.528557	0.489388	1.48991	0	0.268685	0.599919	0.47733	0.397683
4183169..4183367	8	4183169	4183367	Evi5l	intron	16701	NM_153536	0.140885	0.096808	0.1639	1.00249	0	0	0.305673	0	0.161506	0.292514	0.226524	0.293633	0	0.0850298	0	0.381767	0.286398	0.0795365
4183444..4183642	8	4183444	4183642	Evi5l	exon	16976	NM_153536	3.73346	3.09786	3.44189	3.25808	1.30451	3.53259	2.90389	1.65758	4.03764	1.75509	1.35915	1.7618	0.827727	1.44551	2.14948	1.90883	1.14559	1.43166
4183659..4183857	19	4183659	4183857	Tbc1d10c	TTS	7289	NM_178650	0.281771	0.290424	0.1639	0	0	0.852695	0.458509	0.184175	0.323011	0	0.151016	0.293633	0.165545	0	0.134343	0.218153	0.190932	0
4184646..4184972	19	4184646	4184972	Tbc1d10c	exon	6238	NM_178650	0.140885	0.096808	0	0	0.434836	0	0	0.920876	0	0.175509	0.151016	0.293633	0.496636	0.0850298	0.134343	0.109076	0.381864	0.0795365
4185143..4185355	19	4185143	4185355	Tbc1d10c	intron	5798	NM_178650	0.140885	0.096808	0	0.877176	0.326127	0.365441	0.458509	0	0	0.40952	0	0.195755	0	0	0	0.381767	0.0954659	0.0795365
4188695..4188893	12	4188695	4188893	Cenpo	intron	45171	NM_134046	0.0704426	0.387232	0	0.125311	0.217418	0.121814	0	0	0	0.0585029	0.151016	0.195755	0.331091	0.425149	0.134343	0.0545381	0	0.318146
4191430..4191628	1	4191430	4191628	Rp1	Intergenic	158866	NM_011283	0	0.193616	0	0	0.108709	0	0	0.184175	1.45355	0.0585029	0.0755081	0.293633	0	0.255089	0	0.218153	0.0954659	0.0795365
4191871..4192677	19	4191871	4192677	Ppp1ca	promoter-TSS	100	NM_031868	0.915754	0.193616	0.491699	0.250622	0.543546	0.609068	0.152836	0.368351	0.646023	1.17006	0.755081	0.880898	0.662182	0.765268	0.268685	0.654458	1.52745	0.397683
4193420..4193802	8	4193420	4193802	Prr36	TTS	23701	NM_207203	0.211328	0.096808	0.491699	0.125311	0.217418	0.365441	0.305673	0.368351	0.161506	0.234012	0.226524	0.293633	1.32436	0.425149	0.268685	0.327229	0.286398	0.0795365
4193569..4193767	18	4193569	4193767	Lyzl1	Intergenic	27838	NM_026092	0.140885	0.48404	0	0.250622	0	0	0.305673	0.184175	0.161506	0.292514	0.0755081	0.195755	0.331091	0.425149	1.07474	0.327229	0.190932	0
4194679..4194877	11	4194679	4194877	Lif	Intergenic	27979	NM_008501	0.211328	0.193616	0.491699	0	0.217418	0.487254	0.152836	1.65758	0	0.292514	0	0.293633	0.165545	0.0850298	0	0.109076	0.190932	0.23861
4196387..4196585	17	4196387	4196585	4930548J01Rik	Intergenic	-74384	NR_045462	0	0.096808	0.655598	0.877176	0	0	0	0	0.484517	0.175509	0.151016	0	0.165545	0.17006	0	0.109076	0.190932	0
4196946..4197144	17	4196946	4197144	4930548J01Rik	Intergenic	-74943	NR_045462	0.422656	0.290424	0.1639	0.250622	0.217418	0.121814	0	0.368351	0	0.292514	0.151016	0.293633	2.48318	0.17006	0.53737	0.327229	0.190932	0.159073
4199489..4199687	12	4199489	4199687	Cenpo	intron	34377	NM_134046	0.422656	0.290424	0	1.25311	0	0.365441	0	0	0.323011	0.292514	0.226524	0.39151	0.496636	0.510179	0.671713	0.327229	0.190932	0.318146
4201364..4201562	3	4201364	4201562	1110015O18Rik	Intergenic	-597245	NR_045272	2.39505	4.16274	6.39208	2.63153	2.71773	3.53259	4.27942	1.4734	4.36065	1.9306	1.81219	1.56604	2.97982	2.12575	1.47777	1.96337	1.71839	1.19305
4202950..4203148	17	4202950	4203148	4930548J01Rik	Intergenic	-80947	NR_045462	0.352213	0.193616	0.491699	0	0	0	0.152836	1.10505	0.161506	0.117006	0.226524	0.587265	0.165545	0.255089	0.134343	0.218153	0.47733	0.159073
4204844..4205042	4	4204844	4205042	Penk	Intergenic	-138981	NM_001002927	0.211328	0.774464	1.1473	0.626554	1.08709	0.974508	0.458509	1.10505	0	0.175509	0.755081	0.39151	0.165545	0.255089	0.403028	0.545381	0.668261	0
4204999..4205197	6	4204999	4205197	Bet1	Intergenic	-168168	NM_009748	0.633984	0.193616	0.819498	0	0.543546	0.609068	0.305673	0.736701	1.29205	0.40952	0.302032	0.293633	0	0.17006	0.53737	0.381767	0.381864	0.159073
4205717..4205915	1	4205717	4205915	Rp1	Intergenic	144579	NM_011283	3.38125	5.32444	3.44189	2.00497	1.41322	0.609068	2.44538	2.9468	1.77656	1.87209	3.24685	3.42571	1.48991	3.23113	3.22422	2.2906	2.29118	3.261
4205985..4206183	1	4205985	4206183	Rp1	Intergenic	144311	NM_011283	0	0	0.1639	0.626554	0.326127	1.21814	0	0	0	0.234012	0.0755081	0	0	0.340119	0.268685	0.109076	0.0954659	0.0795365
4206037..4206235	3	4206037	4206235	1110015O18Rik	Intergenic	-592572	NR_045272	0.211328	0.193616	0	0	0.108709	0.243627	0.152836	0.368351	0.484517	0.234012	0.0755081	0	0.331091	0.255089	0.134343	0.109076	0.0954659	0.0795365
4207486..4207684	8	4207486	4207684	Prr36	3' UTR	9727	NM_207203	0.211328	0	0.1639	0.501243	0	0	1.06985	0.552526	0.161506	0.234012	0.151016	0.0978776	0.331091	0.255089	0.134343	0.109076	0.0954659	0.23861
4209973..4210171	2	4209973	4210171	Frmd4a	intron	-111950	NM_172475	0.281771	0.290424	0.1639	1.1278	0	0	0	0.184175	0.323011	0.234012	0.302032	0.489388	0	0.255089	0.53737	0.272691	0.190932	0.477219
4211300..4211498	12	4211300	4211498	Cenpo	intron	22566	NM_134046	0	0	0	0	0	0.243627	0	0.552526	1.77656	0	0.0755081	0.0978776	0.331091	0.425149	0.134343	0	0	0.159073
4212198..4212396	11	4212198	4212396	Lif	Intergenic	45498	NM_008501	0.281771	0.096808	0.327799	0	0.978382	0.487254	0	0.184175	0.646023	0.0585029	0.453049	0.0978776	0	0.255089	0	0.272691	0.286398	0
4212853..4213051	5	4212853	4213051	Mterf1b	Intergenic	20585	NM_001042670	1.4793	0.96808	1.3112	0.626554	0.978382	1.46176	0.458509	1.65758	0.646023	0.936046	1.51016	1.27241	0.165545	1.19042	1.34343	1.19984	1.33652	0.874902
4213154..4214488	16	4213154	4214488	Crebbp	promoter-TSS	-417	NM_001025432	1.33841	1.54893	4.91699	3.5087	2.71773	3.89803	4.58509	1.84175	2.7456	1.52107	1.66118	0.489388	1.15882	1.27545	3.08988	0.981686	1.43199	0.954439
4213278..4213872	8	4213278	4213872	Prr36	exon	3737	NM_207203	0.140885	0.290424	0.655598	0.125311	0.652255	0.365441	0.917018	0.184175	0	0.292514	0.302032	0.587265	0.165545	0.680239	0.134343	0.272691	0.572796	0.23861
4213327..4213525	5	4213327	4213525	Mterf1b	Intergenic	21059	NM_001042670	0.352213	0	0.491699	1.1278	0.434836	0.243627	0	0.184175	0	0.292514	0.302032	0.587265	0.827727	0.850298	0.53737	0.272691	0.572796	0.23861
4214569..4215044	19	4214569	4215044	Clcf1	intron	418	NM_019952	1.4793	1.64574	0.491699	0.375932	0.434836	0	0.611345	0	1.61506	0.643532	0.528557	0.978776	0.496636	0.935328	0.403028	0.381767	0.47733	1.11351
4214606..4214804	8	4214606	4214804	Prr36	exon	2607	NM_207203	0.493098	0.48404	0.327799	0	0.108709	0	0	0	0.161506	0.351017	0.377541	0	0.331091	0.0850298	0	0.381767	0.286398	0
4215082..4215432	19	4215082	4215432	Clcf1	intron	868	NM_019952	0.352213	0.193616	0.1639	0.877176	0.108709	0.487254	0.458509	0.184175	0.161506	0.292514	0.0755081	0.293633	0	0.0850298	0.134343	0.272691	0.0954659	0.23861
4220672..4220870	16	4220672	4220870	4930455F16Rik	intron	7287	NM_183117	0.281771	0.290424	0.983397	0.626554	0	0.121814	0.764182	0.184175	0.807528	0.175509	0.302032	0.293633	0	0.17006	0.134343	0.436305	0.190932	0.0795365
4224048..4224246	6	4224048	4224246	Bet1	Intergenic	-187217	NM_009748	0.140885	0.387232	0.1639	0.250622	0.217418	0.121814	0.152836	1.84175	0.484517	0.585029	0.377541	0.880898	0.331091	0.255089	0.806055	0.654458	0.47733	0.556756
4225806..4226004	8	4225806	4226004	Lrrc8e	promoter-TSS	-922	NM_028175	0.140885	0.096808	0.327799	0.751865	0.108709	0	0	0.920876	0.323011	0.117006	0.151016	0	0	0.0850298	0	0.0545381	0.190932	0
4226564..4226762	13	4226564	4226762	Akr1c19	Intergenic	-6323	NM_001013785	0.0704426	0.096808	0.491699	0.751865	0	0	0	0.368351	0.323011	0.117006	0	0.195755	0.165545	0	0.134343	0	0.286398	0
4229678..4229876	4	4229678	4229876	Penk	Intergenic	-163815	NM_001002927	0.0704426	0.290424	0	0.125311	0.434836	0.121814	0	0	0	0.234012	0.151016	0.195755	0.165545	0	0.134343	0.436305	0.0954659	0
4230529..4230727	4	4230529	4230727	Penk	Intergenic	-164666	NM_001002927	1.62018	2.4202	0.327799	1.25311	0.434836	1.09632	1.06985	1.10505	1.29205	0.585029	0.981606	1.56604	0.993273	0.425149	0.806055	0.927148	1.14559	0.795365
4231532..4232393	19	4231532	4232393	Pold4	promoter-TSS	70	NM_027196	0	0.193616	0.327799	0.501243	0	0.121814	0.152836	0	0.161506	0.175509	0.528557	0.0978776	0.165545	0.425149	0	0.272691	0.381864	0.0795365
4231555..4231753	9	4231555	4231753	Aasdhppt	Intergenic	77840	NM_026276	4.36744	4.25955	5.57259	3.5087	3.91353	4.01985	6.7248	3.86768	3.39162	3.62718	3.6999	3.42571	6.29073	3.57125	5.91107	2.50875	3.9141	3.42007
4231909..4232107	16	4231909	4232107	Gm5766	TTS	2779	NM_001013830	0.493098	0.193616	0	0.375932	0	0	0.152836	0	0.161506	0.234012	0.377541	0.39151	0	0.0850298	0.268685	0.218153	0.381864	0.318146
4232661..4233323	13	4232661	4233323	Akr1c19	promoter-TSS	6	NM_001013785	0.352213	0.774464	0	1.25311	0.869673	0.609068	0.152836	0	0.161506	0.175509	0.377541	0.293633	0	0.0850298	0.134343	0.599919	0.0954659	0.0795365
4232693..4232891	2	4232693	4232891	Frmd4a	intron	-89230	NM_172475	0.211328	0.290424	0.1639	0.250622	0.108709	0.487254	0.152836	0.184175	0.161506	0.351017	0.151016	0.195755	0	0.255089	0.268685	0.272691	0.286398	0.0795365
4233651..4234631	12	4233651	4234631	Ptrhd1	promoter-TSS	114	NM_001204912	0.211328	0.48404	0.327799	0.375932	0.108709	0.730881	1.37553	0.184175	0.484517	0.292514	0.226524	0	0	0.0850298	0	0.109076	0.286398	0.0795365
4238087..4238285	2	4238087	4238285	Frmd4a	intron	-83836	NM_172475	0.211328	0.580848	0.327799	1.62904	0.543546	0.243627	0.458509	0.184175	0	0.468023	0.302032	0.489388	0	0.425149	0.940398	0.436305	0.47733	0.23861
4238379..4239431	8	4238379	4239431	Map2k7	5' UTR	165	NM_011944	0.352213	0.48404	0.655598	0	0.326127	0.487254	0.917018	0.184175	0.161506	0.468023	0.0755081	0.78302	0.165545	0.340119	0.134343	0.163614	0.572796	0.477219
4241033..4241231	11	4241033	4241231	Lif	Intergenic	74333	NM_008501	0.140885	0	0.327799	0.125311	0	0	0	0	0.484517	0.292514	0.453049	0.489388	0.331091	0.340119	0.268685	0.381767	0.668261	0.0795365
4249075..4249273	19	4249075	4249273	Mir6985	Intergenic	14704	NR_105951	0.0704426	0.387232	0	0.250622	0.543546	0.121814	0.152836	1.10505	0.161506	0.351017	0.302032	0.0978776	0	0.17006	0.268685	0.272691	0.0954659	0.318146
4250064..4250262	9	4250064	4250262	Aasdhppt	Intergenic	59331	NM_026276	0.211328	0.096808	0.1639	0	0.108709	0.730881	0.152836	0.184175	0.646023	0.175509	0.302032	0	0.165545	0.0850298	0.403028	0.0545381	0.381864	0
4250479..4250677	4	4250479	4250677	Penk	Intergenic	-184616	NM_001002927	0.211328	0	0.819498	0	0.108709	1.09632	0	0	0.161506	0.175509	0.0755081	0.293633	0	0.17006	0.53737	0.163614	0.0954659	0.23861
4250647..4250845	12	4250647	4250845	Ptrhd1	intron	16719	NM_001204912	0.352213	0.290424	0	0.501243	0.326127	0	0.305673	1.4734	0.161506	0.0585029	0.151016	0.489388	0.827727	0.340119	0.134343	0.272691	0.286398	0.0795365
4252155..4252353	11	4252155	4252353	Lif	intron	85455	NM_008501	0.281771	0.290424	0	0	0.217418	0.365441	0	0	1.77656	0.292514	0.151016	0.195755	0.165545	0	0.134343	0.218153	0.286398	0.0795365
4252275..4252473	17	4252275	4252473	4930548J01Rik	Intergenic	-130272	NR_045462	0.633984	0	1.1473	0.375932	0.108709	0.243627	0.458509	0.184175	0.484517	0.292514	0.151016	0.195755	1.48991	0.17006	0	0.218153	0.286398	0.0795365
4252904..4253554	8	4252904	4253554	Snapc2	exon	127	NM_133968	0.140885	0.096808	0.1639	0.250622	0.217418	0.243627	0.611345	0.920876	0	0.175509	0	0.685143	0.331091	0.0850298	0.134343	0.436305	0.190932	0.159073
4254005..4254203	12	4254005	4254203	Ptrhd1	intron	20077	NM_001204912	4.08567	6.29252	5.73649	6.8921	4.23966	6.45612	4.27942	5.15691	5.16818	5.44077	4.6815	4.99176	4.63527	4.93173	5.3737	3.92675	4.86876	5.0108
4256826..4257024	4	4256826	4257024	Penk	Intergenic	-190963	NM_001002927	4.50833	3.38828	4.26139	4.38588	3.36998	4.99435	5.19643	3.86768	5.16818	4.21221	4.22845	6.5578	5.95964	3.31616	4.29896	3.81767	6.30075	3.57914
4257374..4258040	19	4257374	4258040	Mir6985	Intergenic	6171	NR_105951	0.281771	0.387232	0	0.125311	0	1.70539	1.22269	0.368351	0.161506	0	0.226524	0.293633	0.165545	0.255089	0	0.109076	0.286398	0.0795365
4258302..4258560	8	4258302	4258560	Ctxn1	exon	843	NM_183315	0	0.096808	0.1639	0.250622	0	0.974508	0	0	0.161506	0.117006	0.0755081	0.195755	0	0	0	0.163614	0.190932	0
4258931..4259503	8	4258931	4259503	Ctxn1	promoter-TSS	57	NM_183315	0.140885	0.387232	0.655598	0.375932	0.652255	1.58358	0	0.184175	0	0	0.377541	0.39151	0	0.680239	0.403028	0.272691	0.190932	0.23861
4260160..4260358	5	4260160	4260358	Mterf1b	Intergenic	67892	NM_001042670	0.0704426	0.096808	0	0.125311	0	0	0.305673	0	0	0.117006	0.151016	0.0978776	0.165545	0.17006	0	0	0.0954659	0.23861
4261293..4261491	4	4261293	4261491	Gm11780	Intergenic	195213	NM_001277919	0.774869	1.06489	2.78629	0.626554	0.326127	1.58358	2.44538	1.4734	0.969034	0.877543	1.51016	1.7618	2.15209	0.680239	0.940398	1.03622	1.24106	1.51119
4264035..4264233	7	4264035	4264233	Ncr1	Intergenic	-25192	NM_010746	0.0704426	0.193616	0	0.626554	0	0.121814	0.152836	0	0.484517	0.234012	0	0	0	0.255089	0	0.0545381	0	0.159073
4265747..4265945	17	4265747	4265945	4930548J01Rik	Intergenic	-143744	NR_045462	0.140885	0	0	0.501243	0.869673	0.243627	0.152836	0	0.161506	0.0585029	0.528557	0.0978776	0.165545	0	0.403028	0.163614	0.381864	0.0795365
4266148..4266423	18	4266148	4266423	Map3k8	Intergenic	86665	NM_007746	0.281771	0.580848	0.491699	0.125311	0.434836	1.09632	0.458509	0.184175	0.323011	0.175509	0.226524	0.195755	0	0.255089	0.134343	0.163614	0.381864	0
4267374..4267572	16	4267374	4267572	Gm5766	Intergenic	38244	NM_001013830	0.281771	0.387232	0.1639	0.375932	0	0.243627	0.764182	1.4734	0	0.175509	0.151016	0.293633	0	0.0850298	0.134343	0.327229	0	0.23861
4267429..4267627	8	4267429	4267627	Ctxn1	intron	-8254	NM_183315	6.12851	9.00314	7.53938	4.88712	3.80482	5.72524	7.79465	6.07779	4.19915	5.26526	4.6815	3.9151	3.14536	3.40119	4.29896	3.05414	5.05969	4.53358
4267939..4268433	16	4267939	4268433	Gm5766	Intergenic	38957	NM_001013830	1.19752	1.2585	1.4751	0.250622	1.08709	1.46176	0.458509	1.28923	0.807528	1.34557	1.05711	2.15331	1.821	1.53054	1.07474	0.927148	1.24106	1.98841
4268615..4268813	9	4268615	4268813	Aasdhppt	Intergenic	40780	NM_026276	0.774869	1.83935	0.655598	0.125311	0.326127	0.121814	0	0.552526	0.646023	0.702035	0.151016	0.195755	0.165545	0.340119	0	0.272691	0.286398	0.397683
4268845..4269043	18	4268845	4269043	Map3k8	Intergenic	84007	NM_007746	0.352213	0	0.1639	0.877176	0.326127	0.243627	0	0	0	0.351017	0.377541	0.195755	0.331091	0.17006	0.134343	0.381767	0.381864	0.0795365
4268960..4269303	19	4268960	4269303	Ssh3	5' UTR	101	NM_198113	0.281771	0.096808	0.1639	0	0.108709	0.487254	0	0.184175	0.161506	0.234012	0.226524	0.39151	0.331091	1.19042	0	0.109076	0.190932	0.477219
4269462..4269660	9	4269462	4269660	Aasdhppt	Intergenic	39933	NM_026276	2.67682	5.13082	4.75309	3.13277	2.3916	2.80171	3.3624	3.31516	3.55313	2.34011	3.62439	1.7618	3.642	2.12575	2.14948	1.90883	2.67305	2.46563
4270106..4270304	4	4270106	4270304	Gm11780	Intergenic	186400	NM_001277919	0.140885	0.193616	0.327799	0.125311	0.108709	0	0	0	0	0.292514	0.151016	0	0.165545	0	0.268685	0.0545381	0.190932	0.159073
4270215..4270413	7	4270215	4270413	Ncr1	Intergenic	-19012	NM_010746	0	0.193616	0.327799	0.125311	0.217418	0.121814	1.37553	0.184175	0.161506	0.175509	0	0.195755	0	0	0	0.163614	0.0954659	0.0795365
4272142..4272340	2	4272142	4272340	Frmd4a	intron	-49781	NM_172475	0.281771	0.677656	0.1639	0	0.326127	0.243627	0	0	0.969034	0	0.226524	0.39151	0	0	1.74645	0.0545381	0.190932	0.318146
4272661..4272859	19	4272661	4272859	Ssh3	intron	-3527	NM_198113	0.915754	0.580848	0	0	0	0.365441	0.458509	0.184175	0.646023	0.117006	0.453049	0.0978776	0	0.0850298	0.134343	0.163614	0.286398	0.159073
4273281..4273479	5	4273281	4273479	Mterf1b	Intergenic	81013	NM_001042670	0.0704426	0	0.327799	0.375932	0.652255	0.121814	0	0	0.484517	0.175509	0.0755081	0.0978776	0	0.0850298	0.134343	0	0	0.318146
4273524..4273722	16	4273524	4273722	Gm5766	Intergenic	44394	NM_001013830	0.211328	0.580848	0.1639	0.375932	0.108709	0	0.152836	0	0	0.40952	0.226524	0.293633	0	0.425149	0.268685	0.163614	0.286398	0.397683
4273985..4274183	4	4273985	4274183	Gm11780	Intergenic	182521	NM_001277919	0.352213	0.193616	0.1639	0	0.108709	0.121814	0.152836	0	0.323011	0.234012	0.151016	0.195755	0	0	0	0.163614	0.286398	0.0795365
4275641..4276248	8	4275641	4276248	Timm44	promoter-TSS	-40	NM_011592	0	0.193616	0.1639	0.125311	0.108709	0.243627	0.611345	0	0.323011	0	0.453049	0.0978776	0	0.255089	0.134343	0.327229	0.0954659	0.0795365
4278179..4278377	13	4278179	4278377	Akr1c12	intron	367	NM_013777	2.39505	5.61486	3.60579	1.25311	3.26127	3.53259	4.27942	3.13098	1.93807	2.34011	1.28364	0.978776	2.31764	1.27545	2.28382	1.36345	1.71839	1.11351
4278393..4278591	10	4278393	4278591	Rgs17	Intergenic	-145649	NM_019958	0.140885	0.290424	0.491699	0	0	1.21814	0.152836	0.368351	0.323011	0.234012	0.302032	0	0.165545	0.340119	0.403028	0.218153	0.190932	0.0795365
4279471..4279669	11	4279471	4279669	Hormad2	intron	61515	NM_029458	0.211328	0.193616	0	0.125311	0.978382	0.609068	0	0	0.646023	0.0585029	0.0755081	0.489388	0	0.0850298	0	0.218153	0.190932	0.159073
4281124..4281322	13	4281124	4281322	Akr1c12	Intergenic	-2578	NM_013777	0.140885	0.387232	0.327799	0.751865	0.652255	0.487254	0.458509	0.368351	0.807528	0.234012	0.377541	0.293633	0	0.595209	0.403028	0.490843	0.0954659	0.23861
4281257..4281455	19	4281257	4281455	Ankrd13d	intron	1781	NM_026720	0.281771	0	0.327799	0.125311	0	0.243627	0.305673	0.736701	0	0.351017	0	0.0978776	0	0	0.268685	0.218153	0.190932	0
4282896..4283453	19	4282896	4283453	Ankrd13d	promoter-TSS	-38	NM_026720	0.140885	0.48404	0.1639	0	0	0.974508	0	0.552526	0.323011	0.117006	0.226524	0.0978776	0	0.340119	0	0.163614	0	0.23861
4287174..4287372	3	4287174	4287372	1110015O18Rik	Intergenic	-511435	NR_045272	0.0704426	0.387232	0.327799	1.37842	0	0	0.152836	0.552526	0.646023	0.117006	0.302032	0	0	0.0850298	0.403028	0.381767	0	0
4287875..4288194	9	4287875	4288194	Aasdhppt	Intergenic	21459	NM_026276	0	0.193616	0	0.877176	0.217418	0	0.305673	0.552526	0.484517	0.234012	0.0755081	0.39151	0.165545	0.17006	0	0.272691	0.286398	0.0795365
4291866..4292064	1	4291866	4292064	Rp1	intron	58430	NM_011283	0.0704426	0.290424	0	0.250622	0.217418	0.365441	0.152836	0.184175	0	0.234012	0.302032	0.0978776	0.331091	1.02036	0.403028	0.163614	0.0954659	0.318146
4292103..4292301	3	4292103	4292301	1110015O18Rik	Intergenic	-506506	NR_045272	0.422656	0.193616	0.655598	0.125311	0.108709	0.121814	0	0.184175	1.45355	0.585029	0	0.293633	0.331091	0.0850298	0.134343	0.163614	0.47733	0.159073
4292962..4293160	18	4292962	4293160	Map3k8	Intergenic	59890	NM_007746	0.211328	0.580848	0.1639	0	0	0.243627	0.305673	0	0	0.175509	0.0755081	0.195755	0.331091	0.17006	0.268685	0.327229	0	0.0795365
4296664..4296892	19	4296664	4296892	Grk2	intron	9444	NM_130863	0.211328	0.387232	0.819498	1.50373	0.108709	0.243627	0.764182	0.552526	0	0.40952	0.377541	0.39151	0.165545	0.510179	0.134343	0.0545381	0.381864	0.636292
4298210..4298408	6	4298210	4298408	Col1a2	Intergenic	-157309	NM_007743	0.986197	2.32339	0.983397	0.125311	0.543546	0.365441	0.458509	0.184175	0.807528	0.702035	0.226524	0.0978776	0.165545	0.17006	0	0.218153	0.47733	0.23861
4298807..4299005	19	4298807	4299005	Grk2	intron	7316	NM_130863	7.96002	14.0372	8.52278	6.8921	4.56578	5.3598	9.62869	5.34108	7.42926	5.96729	4.83252	5.38327	3.31091	5.27185	5.77673	3.65405	5.34609	5.72663
4302397..4302595	5	4302397	4302595	Mterf1b	Intergenic	110129	NM_001042670	0.422656	0.096808	0	0	0.108709	0	0.152836	0.184175	0.161506	0.0585029	0.0755081	0.195755	0.165545	0.17006	0.53737	0.109076	0.190932	0
4305654..4306462	19	4305654	4306462	Grk2	5' UTR	164	NM_130863	0.986197	0.96808	0.327799	0.877176	0.652255	0.121814	0.305673	0.184175	0	0.40952	0.226524	0.293633	0.331091	0.17006	0	0.272691	0.572796	0
4305845..4306043	4	4305845	4306043	Gm11780	Intergenic	150661	NM_001277919	0.0704426	0.48404	0	0.375932	0	0.365441	0.305673	0.184175	0.161506	0.117006	0.302032	0.195755	0.165545	0.17006	0.806055	0.272691	0.286398	0
4306580..4306778	17	4306580	4306778	4930548J01Rik	Intergenic	-184577	NR_045462	0.422656	0.193616	0.327799	0.877176	0.108709	0.365441	0.152836	0.184175	0.646023	0.994549	0.377541	0	0	0.425149	0.134343	0.436305	0.572796	0.23861
4309074..4310126	9	4309074	4310126	Aasdhppt	promoter-TSS	-106	NM_026276	1.05664	2.22658	2.29459	0.626554	1.73935	4.26347	1.52836	1.28923	1.13054	2.0476	2.41626	1.46816	2.64873	2.04072	1.8808	1.52707	2.19572	1.67027
4309259..4309457	6	4309259	4309457	Col1a2	Intergenic	-146260	NM_007743	1.90195	4.74359	1.1473	1.37842	0.434836	0.243627	1.06985	1.28923	0.969034	0.81904	0.604065	1.07665	1.32436	0.850298	0.940398	0.87261	0.763727	0.636292
4310018..4310216	5	4310018	4310216	Mterf1b	Intergenic	117750	NM_001042670	1.76107	2.03297	3.60579	2.25559	1.30451	1.33995	1.6812	5.34108	1.77656	1.40407	2.03872	3.22996	2.15209	1.87066	2.68685	1.69068	2.86398	1.51119
4310341..4310539	10	4310341	4310539	Rgs17	Intergenic	-113701	NM_019958	0.0704426	0.290424	0	0.125311	1.08709	0.243627	0	0	0.323011	0.40952	0.377541	0.0978776	0	0	0.134343	0.327229	0	0.477219
4310449..4310710	2	4310449	4310710	Frmd4a	intron	-11442	NM_172475	0.281771	0.290424	0	1.00249	0.217418	0	0.305673	0.184175	0.484517	0.117006	0.0755081	0	0	0	0	0	0.0954659	0.0795365
4311260..4311458	19	4311260	4311458	Grk2	Intergenic	-5137	NM_130863	0	0.096808	0.327799	0	0.217418	0	0	1.28923	0	0.117006	0.0755081	0	0.165545	0.0850298	0.268685	0	0.0954659	0.0795365
4312898..4313096	2	4312898	4313096	Frmd4a	intron	-9025	NM_172475	0.0704426	0.096808	0.1639	0	0.108709	0.121814	0	0	0	0.0585029	0.226524	0	0	0.255089	0.134343	0.163614	0.0954659	0
4315121..4315319	1	4315121	4315319	Rp1	intron	35175	NM_011283	3.24036	3.48509	4.26139	4.6365	2.82644	1.58358	2.29254	2.57845	2.26108	2.39862	3.47337	4.11086	2.81427	3.31616	2.82119	2.07245	3.81864	3.18146
4315529..4315727	19	4315529	4315727	Grk2	TTS	-9406	NM_130863	0.0704426	0.387232	0	0.125311	0.652255	0	0.152836	1.10505	0.161506	0.292514	0.302032	0.195755	0	0.595209	0.403028	0.272691	0.286398	0.159073
4318350..4318548	8	4318350	4318548	Elavl1	intron	6651	NM_010485	0.140885	0.096808	0.491699	0.877176	0.434836	0.365441	0.152836	0.368351	0.161506	0.351017	0.0755081	0.39151	0.331091	0.425149	0.53737	0.218153	0.286398	0.23861
4318985..4319183	9	4318985	4319183	Kbtbd3	intron	9268	NM_026962	0.915754	1.1617	0.819498	0.501243	0.434836	0.365441	1.22269	1.28923	0.484517	0.526526	0.377541	0.489388	0.165545	0.425149	0.134343	0.327229	0.381864	0.556756
4319020..4319316	8	4319020	4319316	Elavl1	intron	5932	NM_010485	0.281771	0.096808	0.327799	0.125311	0.434836	0.121814	0	0.184175	0	0.0585029	0.151016	0.195755	0	0	0.134343	0.272691	0.0954659	0
4319625..4319823	2	4319625	4319823	Frmd4a	intron	-2298	NM_172475	0.352213	0.193616	0.1639	0	0.217418	0	0.152836	0	0.969034	0.175509	0.302032	0.0978776	0	0.0850298	0.134343	0.109076	0.0954659	0.318146
4319758..4319956	19	4319758	4319956	Grk2	intron	-13635	NM_130863	0.140885	0.193616	0.327799	0.250622	0.217418	0	0.458509	0	0	0.292514	0.302032	0.293633	0.165545	0.255089	0.134343	0.218153	0.190932	0.397683
4321303..4321501	7	4321303	4321501	Gp6	intron	27944	NM_001163014	0	0.580848	0.1639	0	0.108709	0	0	0.184175	1.13054	0.117006	0.377541	0.293633	0	0.425149	0.403028	0.381767	0.0954659	0.23861
4321470..4321668	2	4321470	4321668	Frmd4a	promoter-TSS	-453	NM_172475	0.774869	2.22658	2.95019	6.51616	3.80482	7.91788	6.41913	7.36701	4.36065	2.1061	1.81219	1.85967	0.993273	2.21078	3.22422	0.87261	2.38665	1.98841
4322203..4322465	2	4322203	4322465	Frmd4a	5' UTR	312	NM_172475	0.563541	0.48404	0.655598	1.00249	0.108709	1.70539	1.22269	1.28923	0.646023	0.351017	0.830589	0.78302	0.496636	0.510179	0.53737	0.272691	0.954659	0.556756
4322565..4322763	9	4322565	4322763	Kbtbd3	intron	12848	NM_026962	0.211328	0	0	0.125311	0	0	0.152836	0	0.323011	0.0585029	0.0755081	0.39151	0.165545	0.510179	0	0	0	0.477219
4324266..4324464	16	4324266	4324464	Gm5766	intron	95136	NM_001013830	0.493098	0.290424	0.491699	0.375932	0.543546	0	0.152836	1.65758	0	0.117006	0.528557	0.0978776	0.331091	0.255089	0.134343	0.436305	0	0.23861
4324656..4325591	8	4324656	4325591	Elavl1	promoter-TSS	-24	NM_010485	0.281771	0.290424	0.655598	0.125311	1.1958	0.121814	0	0.368351	0	0.234012	0.151016	0.195755	0.496636	0	0.268685	0.272691	0.0954659	0.159073
4325070..4325268	19	4325070	4325268	Grk2	intron	-18947	NM_130863	0.774869	2.51701	0.327799	0	0.326127	0.365441	0.305673	0.920876	0.646023	0.234012	0.453049	0.587265	0.496636	0.425149	0.268685	0.599919	0.47733	0.0795365
4325803..4326145	19	4325803	4326145	Grk2	intron	-19752	NM_130863	0.211328	0.580848	0.819498	0.250622	0.108709	0.487254	0	1.28923	0	0.351017	0.679573	0.39151	0.993273	0.425149	0.268685	0.272691	0.381864	0.636292
4327753..4327951	18	4327753	4327951	Map3k8	Intergenic	25099	NM_007746	0.211328	0.193616	0.1639	0	0	0	0	0.184175	0.161506	0.40952	0.528557	0.489388	0.496636	0.17006	0.403028	0.436305	0.381864	0.477219
4328896..4329150	8	4328896	4329150	Ccl25	intron	3813	NM_009138	0.422656	0.677656	0.1639	0	0.652255	1.58358	0.152836	0.920876	0	0.585029	0.679573	0.195755	0	0.255089	0.403028	0.163614	0.763727	0.397683
4330181..4330379	16	4330181	4330379	Adcy9	intron	90218	NM_009624	0.422656	0.096808	0.1639	0	0.108709	1.09632	0	0.184175	0.484517	0.40952	0.151016	0.293633	0.331091	0.17006	0	0.218153	0	0.556756
4333074..4333350	6	4333074	4333350	Col1a2	Intergenic	-122406	NM_007743	6.41028	6.29252	8.85058	8.64645	6.95738	9.25783	9.32301	10.3138	5.81421	7.13735	6.41819	8.02596	11.4226	8.67304	9.40398	4.1449	9.54659	5.8857
4333821..4334399	19	4333821	4334399	Grk2	intron	-27888	NM_130863	0.563541	0.580848	0.983397	0.501243	0.543546	0.609068	0.305673	0.552526	0.646023	0.936046	0.453049	0.880898	1.65545	0.425149	0.403028	0.436305	0.668261	0.954439
4334791..4334989	18	4334791	4334989	Map3k8	intron	18061	NM_007746	0.0704426	0.387232	0	0.375932	0.543546	0.974508	0.305673	0.552526	0	0.702035	0.377541	0.293633	0.827727	0.255089	0.134343	0.545381	0.381864	0.318146
4335884..4336082	11	4335884	4336082	Hormad2	intron	5102	NM_029458	5.21275	8.5191	10.1618	10.1502	7.28351	8.03969	9.93436	8.47206	8.07528	7.72238	6.4937	6.26416	6.29073	6.63233	8.32924	3.87221	8.49647	6.20385
4336571..4336844	13	4336571	4336844	Akr1c12	Intergenic	-58063	NM_013777	0.0704426	0.096808	0.327799	0.375932	0.108709	0.121814	0	0	0.161506	0.234012	0.151016	0.685143	0	0.340119	0	0.381767	0.190932	0.397683
4336727..4336925	16	4336727	4336925	Adcy9	intron	83672	NM_009624	5.7763	7.2606	5.24479	4.76181	2.28289	6.82156	5.80778	5.52526	4.36065	4.21221	3.24685	4.30661	4.30418	3.9964	5.23936	2.9996	4.00957	3.65868
4338228..4338426	19	4338228	4338426	Grk2	intron	-32105	NM_130863	0.281771	0.096808	0.327799	0	0.217418	0.365441	0.152836	0.184175	0.161506	0.40952	0.377541	0.0978776	0.496636	0.255089	0.268685	0.436305	0.286398	0.0795365
4341274..4341472	11	4341274	4341472	Hormad2	promoter-TSS	-288	NM_029458	6.76249	7.06698	9.83397	7.89458	6.63126	8.40513	4.27942	11.9714	6.62173	6.37681	5.5876	7.73233	5.29745	6.88742	6.85147	3.54498	8.49647	5.80617
4342540..4342738	10	4342540	4342738	Rgs17	Intergenic	-81502	NM_019958	0.211328	0.193616	0	0.125311	0	0.121814	0.152836	0.368351	0.323011	0.117006	0.226524	0.293633	0	0.0850298	0.134343	0.163614	0.0954659	0.318146
4343172..4343370	2	4343172	4343370	Frmd4a	intron	21249	NM_172475	0.704426	0.774464	0.491699	0.626554	0.108709	0	0	0	1.77656	0.234012	0.528557	0.587265	0.496636	0.0850298	0	0.490843	0.572796	0.159073
4343280..4343478	10	4343280	4343478	Rgs17	Intergenic	-80762	NM_019958	0.211328	0.387232	0	0.626554	0.217418	0.609068	0	0	0.484517	0.351017	0.0755081	0.0978776	0.331091	0.425149	0.53737	0.109076	0.286398	0.0795365
4345315..4345513	11	4345315	4345513	Hormad2	Intergenic	-4329	NM_029458	0	0.193616	0	0	0.108709	0.365441	0	0	0.323011	0	0	0.39151	0.165545	0.0850298	0.268685	0.163614	0.190932	0
4346521..4346719	11	4346521	4346719	Hormad2	Intergenic	-5535	NM_029458	4.36744	6.00209	4.09749	4.00995	2.93515	4.99435	2.90389	4.42021	3.23011	3.27616	3.32236	5.38327	5.62855	3.23113	3.89593	2.2906	4.58236	3.97683
4350540..4350738	19	4350540	4350738	Grk2	intron	-44417	NM_130863	0.211328	0.096808	0	0.375932	0.326127	0	1.6812	0.736701	0	0.292514	0.604065	0.39151	0.165545	0.17006	0.403028	0.163614	0.286398	0.715829
4351070..4351268	2	4351070	4351268	Frmd4a	intron	29147	NM_172475	0.0704426	0.580848	0.1639	0	0.869673	0.609068	1.22269	0	0.323011	0.351017	0.226524	0.0978776	0.331091	0.255089	0	0.436305	0.0954659	0.0795365
4352043..4352241	17	4352043	4352241	4930548J01Rik	Intergenic	-230040	NR_045462	0.563541	0.193616	0	0.375932	0.434836	1.33995	0	0.184175	0	0.351017	0.302032	0.293633	0.331091	0.340119	0.403028	0.109076	0.190932	0.556756
4352759..4353550	18	4352759	4353550	Map3k8	promoter-TSS	-204	NM_007746	0.211328	0.387232	0	0.375932	0.978382	0.487254	0.305673	0	0.484517	0	0.151016	0.489388	0.165545	0	0.134343	0.0545381	0.286398	0.23861
4353366..4353564	8	4353366	4353564	Ccl25	intron	3877	NM_009138	0.0704426	0.290424	0.1639	0	0.434836	0.121814	0.152836	0	0.161506	0.117006	0.453049	0	0.165545	0.0850298	0	0.436305	0	0.0795365
4353435..4353633	7	4353435	4353633	Gp6	Intergenic	-4188	NM_001163014	0	0.387232	0	0	0.108709	0.974508	0	0	0.161506	0.175509	0.226524	0.195755	0	0	0	0	0.381864	0.159073
4354232..4354430	17	4354232	4354430	4930548J01Rik	Intergenic	-232229	NR_045462	2.25416	2.90424	3.76969	5.63899	2.50031	4.38529	4.58509	4.05186	6.46023	3.91969	2.18974	2.64269	3.47645	2.04072	4.16462	2.12699	3.24584	2.54517
4360457..4360655	5	4360457	4360655	Mterf1b	Intergenic	168189	NM_001042670	0.140885	0.387232	0	0.375932	0.543546	0.121814	0.152836	0	0.323011	0.175509	0.302032	0	0.165545	0.17006	0	0.272691	0	0.159073
4360919..4361183	11	4360919	4361183	Hormad2	Intergenic	-19966	NM_029458	7.53736	11.9074	10.1618	7.01741	6.19642	11.3287	10.8514	5.89361	6.62173	8.1904	9.13648	10.375	8.60836	7.39759	9.80701	5.89012	10.8831	8.2718
4363234..4363432	10	4363234	4363432	Rgs17	Intergenic	-60808	NM_019958	4.15612	5.42125	6.88378	3.88464	2.71773	4.5071	6.41913	4.42021	5.32969	2.51562	2.94482	2.25118	1.98655	3.65628	5.23936	2.18153	2.95944	1.82934
4363544..4363742	10	4363544	4363742	Rgs17	Intergenic	-60498	NM_019958	1.12708	3.00105	0.491699	1.1278	1.30451	0.243627	1.06985	0.368351	0.646023	1.11155	1.35915	0.685143	0.993273	1.02036	0.940398	0.927148	1.05013	0.874902
4365837..4366035	10	4365837	4366035	Rgs17	Intergenic	-58205	NM_019958	0.563541	0.290424	0.327799	0.250622	0.217418	0.609068	0	0.368351	0	0.292514	0.377541	0.489388	0.165545	1.10539	0.268685	0.490843	0.47733	0.0795365
4365869..4366067	18	4365869	4366067	Mtpap	intron	-9622	NM_026157	0.211328	0.580848	0.327799	0	0.108709	0.121814	0.458509	1.28923	0	0.117006	0.151016	0.685143	0.165545	0.17006	0.134343	0.272691	0.190932	0.397683
4367585..4367783	10	4367585	4367783	Rgs17	Intergenic	-56457	NM_019958	0.140885	0.48404	0.983397	0.501243	0	1.33995	0	0	0.323011	0.234012	0.226524	0.0978776	0	0.17006	0.268685	0.218153	0.286398	0
4370259..4370463	16	4370259	4370463	Adcy9	intron	50137	NM_009624	1.12708	1.64574	0.655598	0.501243	0.217418	1.09632	1.06985	0.920876	1.29205	0.526526	0.528557	1.37029	0.165545	0.255089	0.671713	0.981686	0.0954659	1.11351
4370637..4370835	3	4370637	4370835	1110015O18Rik	Intergenic	-427972	NR_045272	0.140885	0	0.655598	1.00249	0.434836	0.609068	0.152836	0	0	0.351017	0.226524	0.489388	0.827727	0.255089	0	0.327229	0.47733	0.159073
4372148..4372346	15	4372148	4372346	Plcxd3	intron	46756	NM_177355	0.281771	0.290424	0.1639	0.250622	0.108709	0.365441	1.06985	1.65758	0.484517	0	0.226524	0	0	0.0850298	0.134343	0.109076	0.0954659	0
4374601..4374799	10	4374601	4374799	Rgs17	Intergenic	-49441	NM_019958	0.211328	0.290424	0.1639	0	0.108709	0.365441	0	0	0	0.117006	0.226524	0.39151	0.662182	0.17006	0	0.218153	0.286398	0.159073
4374931..4375129	3	4374931	4375129	1110015O18Rik	Intergenic	-423678	NR_045272	0.422656	0.387232	0.327799	1.00249	0.108709	0.243627	0.152836	0.368351	0	0.0585029	0.302032	0.195755	0	0.0850298	0	0.327229	0.0954659	0.0795365
4374979..4375205	16	4374979	4375205	Adcy9	intron	45406	NM_009624	0.211328	0	0.1639	0.375932	0.217418	0.609068	0.152836	0.184175	0	0.0585029	0.302032	0.195755	0	0.680239	1.34343	0.327229	0.0954659	0.0795365
4375224..4375422	19	4375224	4375422	Kdm2a	intron	21754	NM_001001984	0.281771	0.290424	0.327799	0.250622	0	0.365441	0.458509	0.184175	0.323011	0.351017	0.604065	0.293633	0.331091	0.425149	0.53737	0.109076	0.859193	0.159073
4375397..4375947	18	4375397	4375947	Mtpap	promoter-TSS	82	NM_026157	9.29843	9.77761	9.83397	11.7792	8.91415	8.16151	11.0042	7.55119	11.6284	7.72238	10.8732	8.12384	11.0915	9.86346	11.0161	7.03542	9.92845	7.15829
4376010..4376923	9	4376010	4376923	Msantd4	promoter-TSS	-85	NM_145609	0.281771	0.387232	0	0.125311	0.217418	0.243627	0.458509	0.184175	0.323011	0.526526	0.528557	0.0978776	0.331091	0.510179	0.268685	0.436305	0.286398	0.318146
4377670..4377947	16	4377670	4377947	Adcy9	intron	42689	NM_009624	0.281771	0.193616	0.655598	0.125311	0.760964	0.121814	0.305673	0	0.161506	0.351017	0.0755081	0.293633	0.331091	0	0.134343	0.109076	0.381864	0.159073
4378801..4378999	1	4378801	4378999	Rp1	intron	20422	NM_011283	6.2694	6.48613	10.3257	8.52114	8.91415	8.77058	11.6156	10.498	7.59077	7.54687	5.51209	6.16629	7.78064	5.78203	10.0757	4.63574	6.58715	6.12431
4378962..4379160	7	4378962	4379160	Rdh13	3' UTR	18198	NM_175372	0.281771	0.193616	0.1639	0.250622	0.108709	0.121814	0.305673	1.4734	0.323011	0.0585029	0.377541	0.0978776	0	0.17006	0.134343	0.163614	0	0.318146
4382922..4383120	17	4382922	4383120	4930517M08Rik	Intergenic	-251959	NR_130984	3.59257	3.87232	3.44189	2.88215	3.04386	4.14166	3.51524	3.13098	3.71463	3.91969	3.77541	4.60025	4.13864	4.59161	4.16462	3.32683	4.58236	3.18146
4385200..4385398	6	4385200	4385398	Col1a2	Intergenic	-70319	NM_007743	0.0704426	0	0.491699	0.125311	0	0.121814	0	0.552526	0	0.117006	0.226524	0.195755	0	0	0.403028	0.327229	0	0.159073
4387669..4387867	15	4387669	4387867	Plcxd3	intron	62277	NM_177355	0.211328	0	0.491699	0.250622	0.543546	0.487254	0.764182	0.184175	0	0.234012	0.453049	0.293633	0.496636	0.510179	0.134343	0.327229	0.47733	0.0795365
4387866..4388064	6	4387866	4388064	Col1a2	Intergenic	-67653	NM_007743	0.774869	1.54893	1.3112	0.626554	0.652255	1.21814	1.52836	0.920876	0.646023	0.877543	0.377541	0.489388	0.165545	0.255089	0.53737	0.490843	0.286398	0.795365
4389486..4389684	6	4389486	4389684	Col1a2	Intergenic	-66033	NM_007743	6.48072	7.16379	10.8174	9.273	8.15318	7.187	6.11345	6.99866	8.3983	6.84484	5.81412	7.43869	11.7537	7.05748	9.53832	3.49044	6.58715	8.03319
4389571..4389769	18	4389571	4389769	Mtpap	intron	14080	NM_026157	3.09948	5.71167	3.27799	4.38588	3.36998	5.84705	5.19643	4.42021	3.55313	4.62173	4.75701	3.42571	4.13864	5.78203	4.03028	2.83598	5.44156	3.261
4393159..4393357	9	4393159	4393357	Msantd4	Intergenic	16706	NM_145609	4.50833	4.54998	4.75309	3.5087	3.69611	4.87254	4.43225	1.84175	3.55313	2.1061	2.26524	3.22996	3.14536	3.23113	3.49291	1.58161	2.95944	2.30656
4395929..4396127	1	4395929	4396127	Rp1	intron	3294	NM_011283	0.633984	0.387232	0	0	0.108709	0	0	0	0	0.585029	0.226524	0.293633	0.331091	0	0.53737	0.327229	0.190932	0.477219
4396783..4398513	19	4396783	4398513	Kdm2a	promoter-TSS	-571	NM_001001984	1.69062	0.774464	0.327799	0.250622	0.434836	0.243627	0.305673	0.736701	0.484517	0.526526	0.226524	0.195755	0.331091	0.255089	0.134343	0.599919	0.0954659	0.159073
4396861..4397435	7	4396861	4397435	Rdh13	5' UTR	111	NM_175372	0.281771	1.64574	0.819498	0.877176	0.217418	0.243627	1.98687	0.184175	1.61506	0.468023	0.528557	0.39151	0.331091	0.340119	0.53737	0.327229	0.763727	0.159073
4398873..4399071	11	4398873	4399071	Hormad2	exon	-57887	NM_029458	0.774869	0.580848	0.491699	0.626554	0.543546	0.243627	1.98687	1.65758	0.323011	0.351017	0.528557	1.07665	0.496636	0.255089	1.20908	0.599919	0.763727	0.397683
4400792..4400990	1	4400792	4400990	Rp1	Intergenic	-1569	NM_011283	0	0	0	0	0.108709	0.487254	0.152836	0.184175	0.484517	0.117006	0.302032	0	0.165545	0.0850298	0.134343	0.218153	0	0.159073
4403527..4403725	12	4403527	4403725	Ncoa1	intron	80434	NM_010881	0.352213	0.290424	0.1639	0	0	0.243627	0	0	0.161506	0.175509	0.302032	0.489388	1.48991	0.0850298	0	0.218153	0.0954659	0.556756
4404521..4404719	8	4404521	4404719	Ccl25	Intergenic	55032	NM_009138	0.281771	0.48404	0.327799	0.250622	0.217418	0.243627	0.458509	1.28923	0.323011	0.643532	0.0755081	0.293633	0.165545	0.0850298	0.134343	0.163614	0.668261	0.0795365
4404647..4404845	6	4404647	4404845	Col1a2	Intergenic	-50872	NM_007743	0.211328	0.290424	0.819498	0.375932	0.108709	0.365441	0	0	0.969034	0.175509	0.0755081	0.587265	0.496636	0.255089	0	0.436305	0	0.318146
4407532..4407730	16	4407532	4407730	Adcy9	intron	12867	NM_009624	0.0704426	0.193616	0	0.375932	0	0	0.305673	0.184175	0	0.117006	0.226524	0	0	0.17006	0	0.0545381	0.0954659	0.159073
4407592..4407790	12	4407592	4407790	Ncoa1	intron	76369	NM_010881	0.281771	0	0.327799	0.751865	0	0.121814	0	0	0	0.117006	0.226524	0	0.331091	0.425149	0	0.0545381	0.0954659	0.159073
4408551..4408749	6	4408551	4408749	Col1a2	Intergenic	-46968	NM_007743	0.281771	0	0.1639	0	0.108709	0	0.152836	0	0.161506	0.40952	0.377541	0.195755	0.165545	0.255089	0.268685	0.327229	0.47733	0.0795365
4408766..4408964	18	4408766	4408964	Mtpap	Intergenic	33275	NM_026157	0	0.48404	0.1639	0	0.326127	0.365441	0	0	1.13054	0.175509	0.151016	0.0978776	0	0.425149	0	0.381767	0	0
4410673..4410871	19	4410673	4410871	Kdm2a	Intergenic	-13695	NM_001001984	2.39505	3.00105	2.29459	1.25311	1.95676	1.09632	3.51524	1.10505	2.42259	0.994549	1.43465	0.489388	0.993273	1.36048	1.07474	0.763534	1.14559	0.715829
4413356..4413554	8	4413356	4413554	Ccl25	Intergenic	63867	NM_009138	6.97382	12.6818	11.8008	9.02238	8.58802	15.4703	11.3099	12.8923	10.3364	9.88699	7.70183	12.5283	9.60164	10.7138	13.9716	5.99919	12.8879	8.19227
4414347..4414545	13	4414347	4414545	Akr1c6	Intergenic	-19143	NM_030611	1.40885	2.4202	0.1639	0.626554	0.543546	0.121814	1.37553	0.368351	1.77656	0.585029	0.302032	0.978776	0	0.255089	0.671713	0.436305	0.763727	0.477219
4415314..4415512	1	4415314	4415512	Rp1	Intergenic	-16091	NM_011283	0.281771	0.096808	0.819498	0.501243	0.108709	0	0.152836	0.736701	0.323011	0.468023	0.604065	0.685143	0.165545	0.595209	0.403028	0.163614	0.859193	0.556756
4416168..4416366	7	4416168	4416366	Eps8l1	promoter-TSS	-70	NM_026146	0.211328	0.290424	0	1.1278	0	0	0	0.368351	0.484517	0.175509	0.0755081	0.0978776	0	0.17006	0.134343	0.218153	0.0954659	0
4416838..4417036	1	4416838	4417036	Rp1	Intergenic	-17615	NM_011283	0.211328	0.580848	0.1639	0.375932	0.869673	0.609068	0	0.184175	0	0.234012	0.377541	0.293633	0	0	0.134343	0.272691	0.381864	0.159073
4418396..4418594	17	4418396	4418594	4930517M08Rik	Intergenic	-216485	NR_130984	11.3413	10.6489	12.9481	12.4058	8.26189	12.1814	11.4627	11.7872	7.59077	9.59447	7.32429	12.0389	10.4294	9.6934	15.3151	6.70819	10.4058	8.90809
4418503..4418701	3	4418503	4418701	1110015O18Rik	Intergenic	-380106	NR_045272	3.52213	3.96913	0.983397	1.25311	0.652255	1.09632	1.37553	0.368351	2.42259	1.28706	1.43465	1.66392	1.32436	1.02036	1.8808	0.981686	2.00478	0.954439
4419785..4420782	16	4419785	4420782	Adcy9	5' UTR	214	NM_009624	0.0704426	0.193616	0.1639	0.877176	0	0	0.152836	0	0.484517	0.175509	0.226524	0.293633	0.496636	0.17006	0.268685	0.163614	0.381864	0.0795365
4420485..4420938	19	4420485	4420938	A930001C03Rik	Intergenic	-18611	NR_045989	4.01523	5.80848	6.22818	5.26305	2.82644	3.28897	6.41913	6.26196	3.55313	3.15916	2.49177	4.01298	3.642	2.80598	4.97067	2.12699	4.00957	2.54517
4420903..4421101	11	4420903	4421101	Mtmr3	intron	73816	NM_028860	0.0704426	0	0.819498	0.751865	0	0	0	0	0.807528	0.351017	0.226524	0.0978776	0.165545	0.255089	0.268685	0.272691	0.0954659	0.23861
4420988..4421186	19	4420988	4421186	A930001C03Rik	Intergenic	-18236	NR_045989	0.352213	0.580848	0.655598	0.250622	0.108709	0.365441	0.764182	0.184175	0.161506	0.468023	0.377541	0.39151	0.165545	0.0850298	0.134343	0.490843	0.381864	0.23861
4422284..4422482	19	4422284	4422482	A930001C03Rik	Intergenic	-16940	NR_045989	0.493098	0.871272	0.1639	0.125311	0.434836	0.365441	0.917018	0.184175	0	0.117006	0	0.39151	0	0	0	0.218153	0	0.23861
4423232..4423459	2	4423232	4423459	Frmd4a	intron	-57454	NM_172475	0.140885	0.290424	0.1639	0	0.326127	0.121814	1.37553	0.184175	0	0.292514	0.302032	0.293633	0.165545	0.255089	0	0.272691	0.286398	0.23861
4424001..4424260	10	4424001	4424260	Rgs17	promoter-TSS	-10	NM_019958	0.563541	0.774464	0.983397	0.751865	0.869673	1.33995	0.611345	1.65758	0.969034	0.526526	0.528557	1.17453	0.827727	1.27545	1.34343	0.490843	0.954659	0.556756
4427663..4428021	13	4427663	4428021	Akr1c6	Intergenic	-5747	NM_030611	8.38267	9.39038	8.03108	9.02238	5.76158	8.77058	8.86451	9.57711	9.04432	6.78633	4.22845	8.22171	6.95291	5.697	7.79187	5.39927	6.30075	5.56756
4428208..4428733	13	4428208	4428733	Akr1c6	Intergenic	-5118	NM_030611	4.01523	4.54998	2.13069	2.63153	2.06547	4.38529	3.05673	1.4734	0.807528	2.57413	3.32236	1.37029	4.63527	2.38083	4.03028	1.52707	3.24584	1.7498
4433090..4433288	16	4433090	4433288	Adcy9	Intergenic	-12691	NM_009624	0	0.096808	0.1639	0.626554	0	0.730881	0.305673	0	0.161506	0.585029	0.0755081	0.195755	0.165545	0.17006	0.134343	0.163614	0.286398	0.318146
4435294..4435492	16	4435294	4435492	Adcy9	Intergenic	-14895	NM_009624	0.633984	0.193616	0.327799	0	0.652255	0.243627	0.458509	0.736701	0	0.760537	0.528557	0.685143	0.165545	0.255089	0.671713	0.545381	0.668261	0.556756
4435499..4435697	16	4435499	4435697	Adcy9	Intergenic	-15100	NM_009624	0.0704426	0.096808	1.4751	0	0.326127	0.121814	0.917018	0.368351	0	0.292514	0.377541	0.0978776	0.165545	0.0850298	0	0.163614	0.286398	0.23861
4438262..4438460	6	4438262	4438460	Col1a2	Intergenic	-17257	NM_007743	0.0704426	0	1.3112	0	0.108709	0	0.305673	0	0	0.292514	0	0.0978776	0.165545	0.340119	0.134343	0	0.190932	0.159073
4439603..4439801	1	4439603	4439801	Rp1	Intergenic	-40380	NM_011283	0.352213	0.193616	0	0.250622	0.108709	0	0.458509	0.368351	0	0.0585029	0.302032	0.293633	0	0.340119	0.53737	0.109076	0.47733	0
4441741..4441948	19	4441741	4441948	A930001C03Rik	intron	2286	NR_045989	0.281771	0	0	0.250622	0.217418	0.243627	0.152836	0	0.161506	0.40952	0.302032	0.39151	0.496636	0.425149	0.268685	0.272691	0.47733	0.23861
4443282..4443496	17	4443282	4443496	4930517M08Rik	Intergenic	-191591	NR_130984	2.04284	1.83935	0.1639	2.13028	0.543546	0.730881	1.52836	0.368351	0.484517	0.351017	0.377541	0.78302	1.15882	0.935328	1.20908	0.272691	0.763727	0.318146
4443782..4443980	11	4443782	4443980	Mtmr3	intron	50937	NM_028860	0.563541	0.774464	0.491699	0.626554	0.217418	0.121814	0.611345	0.184175	1.13054	0.292514	0.151016	0.685143	0.165545	0.17006	0.268685	0.327229	0.286398	0.397683
4445562..4445760	11	4445562	4445760	Mtmr3	intron	49157	NM_028860	0.140885	0.290424	0.327799	0.250622	0.108709	0.974508	0.152836	0	0.161506	0.40952	0.377541	0.293633	0.827727	0.255089	0.268685	0.490843	0.47733	0
4446139..4446337	10	4446139	4446337	Rgs17	intron	22097	NM_019958	0.211328	0.193616	0	0	0.434836	0.365441	0.305673	0	0.323011	0.643532	0.0755081	0.0978776	0	0.0850298	0.134343	0.381767	0.190932	0.159073
4446869..4447067	1	4446869	4447067	Sox17	Intergenic	40467	NM_011441	4.01523	4.64678	3.11409	2.88215	2.93515	3.89803	3.20956	1.84175	4.03764	3.27616	2.26524	3.22996	2.31764	2.21078	2.82119	1.63614	2.48211	3.73822
4451447..4451645	7	4451447	4451645	Ppp1r12c	intron	1736	NM_029834	0.211328	0.096808	0.327799	0.125311	0	0.243627	0	1.28923	0.161506	0.117006	0.0755081	0.195755	0.165545	0	0	0.109076	0	0.23861
4452794..4453842	7	4452794	4453842	Ppp1r12c	promoter-TSS	-36	NM_029834	0.845312	0.580848	0.327799	0	1.41322	0.487254	0.611345	0	0.161506	0.351017	0.604065	0.293633	0.331091	0.850298	0.403028	0.545381	0.0954659	0.477219
4453569..4453767	2	4453569	4453767	Frmd4a	intron	-27132	NM_172475	0.140885	0.48404	0.655598	0.877176	0.869673	0.730881	0.458509	0	0	0.526526	0.755081	0.880898	0.331091	0.595209	0.134343	0.599919	0.381864	0.954439
4455228..4455459	6	4455228	4455459	Col1a2	promoter-TSS	-274	NM_007743	3.59257	3.5819	4.58919	4.38588	2.28289	5.48161	5.65494	5.70943	3.06861	3.45167	3.17134	4.20873	5.13191	3.91137	4.97067	1.96337	4.86876	2.86332
4455654..4455852	4	4455654	4455852	Gm11780	exon	852	NM_001277919	1.33841	1.83935	0.819498	1.25311	0.869673	0.730881	1.6812	1.28923	0.807528	1.22856	1.05711	0.685143	0.662182	0.510179	2.95554	1.03622	1.14559	0.477219
4456266..4456826	19	4456266	4456826	A930001C03Rik	exon	16987	NR_045989	0.140885	0.290424	0.491699	0.375932	0	0	0.152836	0	0.484517	0.234012	0.0755081	0.195755	0.165545	0.255089	0.134343	0.0545381	0	0.397683
4457159..4457357	13	4457159	4457357	Akr1c6	TTS	23669	NM_030611	6.19895	6.48613	8.19498	8.77176	7.06609	11.9377	14.3666	7.36701	6.78324	6.31831	4.30396	6.16629	6.95291	5.697	6.3141	4.63574	5.53702	4.85173
4458603..4458801	10	4458603	4458801	Rgs17	intron	34561	NM_019958	0.211328	0.387232	0	0.125311	0.543546	0.243627	0.305673	0.552526	0.161506	0.351017	0.377541	0.587265	0.827727	0.255089	0.268685	0.381767	0.47733	0.318146
4460710..4460908	1	4460710	4460908	Sox17	Intergenic	26626	NM_011441	0.281771	0.387232	0.819498	0	0.108709	0.243627	0	0.184175	0.161506	0.292514	0.453049	0.293633	0.165545	0.425149	0.268685	0.436305	0.0954659	0.397683
4462196..4462394	9	4462196	4462394	Msantd4	intron	85743	NM_145609	0.140885	0.193616	0.327799	0.375932	0	0	0.152836	0.184175	0	0.0585029	0.151016	0.489388	0	0.17006	0	0.163614	0.381864	0.0795365
4463394..4463592	9	4463394	4463592	Msantd4	intron	86941	NM_145609	0.140885	0.193616	0	1.1278	0.108709	0	0.152836	0.368351	0	0.292514	0.151016	0.0978776	0.165545	0	0.268685	0.0545381	0.190932	0.23861
4464491..4464721	1	4464491	4464721	Sox17	Intergenic	22829	NM_011441	3.52213	3.00105	3.11409	4.00995	3.26127	2.43627	8.25316	4.42021	3.39162	2.39862	1.81219	2.05543	1.15882	1.27545	2.28382	1.79976	2.29118	1.51119
4465750..4465948	9	4465750	4465948	Msantd4	intron	89297	NM_145609	0.211328	0.48404	0.1639	0.501243	0	0	0	0.368351	0	0.351017	0.151016	0.293633	0.165545	0.255089	1.07474	0.218153	0.0954659	0.397683
4466625..4466823	4	4466625	4466823	Gm11780	Intergenic	-10119	NM_001277919	0.281771	0.193616	0.1639	1.00249	0	0	0	0.368351	0.161506	0.585029	0.528557	0	0.165545	0.425149	0	0.327229	0.190932	0.477219
4467982..4468180	5	4467982	4468180	Mterf1b	Intergenic	275714	NM_001042670	3.87434	3.96913	4.09749	3.13277	2.93515	2.92353	2.59822	4.05186	2.26108	3.91969	3.6999	3.42571	5.29745	2.63592	4.29896	2.23606	3.81864	3.81775
4469254..4469452	3	4469254	4469452	1110015O18Rik	Intergenic	-329355	NR_045272	0.281771	0.096808	0.1639	0.125311	0	0.121814	0.305673	0.368351	0	0.351017	0	0	0	0	0	0.218153	0.0954659	0
4469786..4469984	3	4469786	4469984	1110015O18Rik	Intergenic	-328823	NR_045272	0.563541	0.387232	0.1639	0.375932	0.108709	0.243627	0.458509	0	0	0.468023	0.226524	0.195755	0.331091	0.425149	0	0.381767	0.0954659	0.318146
4470868..4471066	10	4470868	4471066	Rgs17	intron	46826	NM_019958	0.422656	0.677656	0.1639	0.250622	0.108709	0.365441	0	0.736701	0	0.526526	0.453049	0.195755	0.496636	0.425149	0.403028	0.381767	0.190932	0.477219
4471284..4471482	8	4471284	4471482	Cers4	Intergenic	-22022	NM_026058	0.845312	0.48404	0.327799	0.626554	0.652255	2.31446	1.37553	0.736701	0.161506	0.877543	0.755081	0.685143	0.662182	1.53054	0.403028	1.03622	0.47733	0.556756
4473377..4473575	1	4473377	4473575	Sox17	Intergenic	13959	NM_011441	0.422656	0.290424	0.491699	0	0.217418	0.121814	0.458509	0	0.646023	0.468023	0.528557	0.0978776	0.331091	0.680239	0.53737	0.0545381	0.763727	0.159073
4473946..4474144	15	4473946	4474144	Plcxd3	intron	148554	NM_177355	0.493098	0.580848	0.1639	1.25311	0	0	0.152836	0	0.161506	0.468023	0.302032	0.0978776	0.165545	0.17006	0.268685	0.218153	0.47733	0.0795365
4474953..4475724	16	4474953	4475724	Srl	Intergenic	47736	NM_175347	0.140885	0.096808	0.1639	0	0	0	0	0	0.323011	0.117006	0.0755081	0.293633	0.331091	0	0.134343	0.163614	0.190932	0.0795365
4476735..4477243	19	4476735	4477243	Syt12	5' UTR	154	NM_134164	0.281771	0.387232	0.819498	0.501243	0.108709	0.609068	1.37553	0.184175	2.42259	0.526526	0.302032	0.78302	0.993273	0.680239	0	0.436305	0.763727	0.23861
4478036..4478234	15	4478036	4478234	Plcxd3	intron	152644	NM_177355	0.140885	0	0.1639	0	0.108709	0.487254	0	0	0.161506	0.468023	0.151016	0.195755	0.165545	0.340119	0.268685	0.218153	0.190932	0.318146
4482006..4482204	1	4482006	4482204	Sox17	exon	5330	NM_011441	0	0.387232	0.327799	0	0.217418	0.487254	0	0	0	0.117006	0.226524	0.489388	0.165545	0.255089	0	0.218153	0.286398	0.23861
4482205..4482611	1	4482205	4482611	Sox17	exon	5027	NM_011441	3.87434	4.06594	6.22818	4.26057	4.56578	7.55244	7.33614	6.63031	4.52216	4.50472	3.92642	4.89388	4.96636	5.18682	6.17976	2.07245	4.96423	4.85173
4482410..4482608	16	4482410	4482608	Srl	exon	40566	NM_175347	0.281771	0.290424	0.491699	0	0.217418	0.121814	1.22269	0	0.323011	0.117006	0.0755081	0.0978776	0	0.0850298	0	0.163614	0.0954659	0
4483209..4483407	7	4483209	4483407	Dnaaf3	intron	736	NM_001033548	0.140885	0.387232	0	0.501243	0	0	0.917018	0	0	0.117006	0.0755081	0.0978776	0	0	0.403028	0.163614	0.0954659	0
4483255..4484418	12	4483255	4484418	Ncoa1	5' UTR	223	NM_010881	1.12708	0.096808	0	0	0.217418	0	0.458509	0.184175	0	0.234012	0.151016	0.195755	0.165545	0.17006	0.134343	0.327229	0.190932	0
4483926..4484195	7	4483926	4484195	Dnaaf3	promoter-TSS	-17	NM_001033548	2.46549	2.90424	2.29459	3.38339	1.95676	2.92353	1.6812	1.84175	1.29205	1.9891	1.96321	1.27241	2.48318	1.78563	2.95554	1.1453	2.00478	1.51119
4484124..4484322	5	4484124	4484322	Fzd1	Intergenic	273993	NM_021457	0.493098	0.387232	0.327799	0.877176	0.434836	0.609068	1.06985	1.4734	0.646023	0.234012	0.226524	0.978776	0	0	0.671713	0.599919	0.286398	0.397683
4484400..4484598	4	4484400	4484598	Gm11780	Intergenic	-27894	NM_001277919	0.563541	0.387232	0	0.125311	0.652255	0.121814	0.305673	2.2101	0	0.468023	0.453049	0.0978776	0.331091	0.340119	0.403028	0.272691	0	0.636292
4486362..4486560	8	4486362	4486560	Cers4	Intergenic	-6944	NM_026058	3.16992	4.54998	3.44189	1.87966	3.47869	4.01985	2.75105	4.78856	1.77656	3.10065	3.77541	3.62147	3.642	2.12575	3.08988	2.34514	4.39143	2.62471
4488065..4488263	1	4488065	4488263	Sox17	promoter-TSS	-729	NM_011441	1.12708	1.93616	3.60579	2.25559	1.1958	1.94902	1.52836	1.28923	1.29205	0.877543	0.981606	1.37029	0	0.340119	0.806055	0.763534	1.71839	0.397683
4489111..4489557	16	4489111	4489557	Srl	intron	33741	NM_175347	6.69205	9.77761	7.04768	6.26554	4.89191	5.48161	8.406	5.34108	5.6527	4.73873	6.04065	5.28539	6.29073	5.18682	4.97067	3.98128	5.72796	4.61312
4489602..4489800	16	4489602	4489800	Srl	intron	33374	NM_175347	0.140885	0.387232	0.491699	0	0.108709	0	0.152836	0.184175	0.161506	0.117006	0.453049	0.0978776	0	0.0850298	0.403028	0.0545381	0.381864	0.159073
4489983..4490181	6	4489983	4490181	Col1a2	intron	34464	NM_007743	0.845312	2.61382	0.655598	0.626554	0.326127	0.121814	0.458509	1.28923	0	0.526526	0.377541	1.07665	0.331091	0.595209	0.268685	0.763534	0.286398	0.715829
4491204..4491402	2	4491204	4491402	Frmd4a	intron	10503	NM_172475	0	0.387232	0	0	0.108709	0.121814	0.152836	0.184175	0.161506	0	0.151016	0.195755	0	0.17006	0	0.0545381	0.0954659	0.159073
4493018..4493509	8	4493018	4493509	Cers4	promoter-TSS	-141	NM_026058	0.140885	0.096808	0	0	0	0.121814	0	0	0	0.40952	0	0.0978776	0	0	0.268685	0.0545381	0	0.397683
4493233..4493431	17	4493233	4493431	4930517M08Rik	Intergenic	-141648	NR_130984	0.986197	1.83935	1.3112	0.877176	0.978382	0.609068	0.305673	0.736701	0.484517	0.585029	0.453049	0.489388	0.165545	0.510179	0.134343	0.327229	0.47733	0.556756
4493550..4493748	2	4493550	4493748	Frmd4a	intron	12849	NM_172475	3.3108	4.16274	5.08089	5.38837	3.80482	6.21249	2.44538	4.78856	4.52216	4.1537	4.30396	6.06841	4.63527	5.35688	5.64239	3.27229	4.58236	5.09034
4493901..4494099	18	4493901	4494099	Mtpap	Intergenic	118410	NM_026157	0.140885	0.193616	0.1639	1.00249	0	0.121814	0.152836	0.368351	0.161506	0.351017	0.377541	0.0978776	0.165545	0	0.268685	0.163614	0.572796	0
4494199..4494878	11	4494199	4494878	Mtmr3	intron	279	NM_028860	4.297	4.35636	5.24479	2.63153	2.3916	1.94902	4.73793	1.84175	2.09957	2.39862	3.77541	2.44694	3.31091	3.23113	3.22422	2.01791	3.43677	2.22702
4495509..4495707	10	4495509	4495707	Mtrf1l	intron	-26990	NM_175374	3.52213	6.0989	2.95019	2.38091	2.28289	3.89803	4.12658	2.57845	0.969034	2.51562	2.49177	2.34906	2.48318	3.06107	2.68685	2.2906	2.19572	2.06795
4495606..4495804	17	4495606	4495804	4930517M08Rik	Intergenic	-139275	NR_130984	7.96002	10.6489	10.3257	8.01989	8.26189	8.03969	12.0741	5.52526	6.29872	6.84484	6.41819	6.75355	8.27727	7.1425	9.67266	5.34474	6.68261	5.80617
4495696..4495894	5	4495696	4495894	Fzd1	Intergenic	262421	NM_021457	0.281771	0.290424	0	1.00249	0.434836	0.121814	0	0.736701	0.161506	0.234012	0.226524	0.39151	0.165545	0.255089	0.53737	0.218153	0.381864	0.159073
4496718..4496916	4	4496718	4496916	Gm11780	Intergenic	-40212	NM_001277919	0.0704426	0.677656	0.1639	0.250622	0.869673	0.121814	0	1.10505	0	0.0585029	0.377541	0.293633	0.331091	0.425149	0.268685	0.109076	0.381864	0.159073
4496974..4497172	6	4496974	4497172	Col1a2	Intergenic	41455	NM_007743	0.633984	0	0.1639	0.250622	0.543546	0	0.152836	0.184175	2.42259	0.0585029	0.377541	0.293633	0	0.0850298	0.268685	0.109076	0.381864	0.159073
4497313..4497936	19	4497313	4497936	2010003K11Rik	intron	958	NM_027237	0.563541	0.193616	0	0.125311	0.217418	0	0	1.10505	0	0.351017	0.377541	0.39151	0.331091	0.0850298	0.403028	0.218153	0.381864	0.397683
4497854..4498052	16	4497854	4498052	Srl	intron	25122	NM_175347	0.140885	0.290424	0.819498	0.125311	0.434836	0	0.152836	0.920876	0.323011	0.292514	0.302032	0	0.827727	0	0	0.163614	0.286398	0.0795365
4498534..4498732	17	4498534	4498732	4930517M08Rik	Intergenic	-136347	NR_130984	0.281771	0	0.1639	0.751865	0	0.365441	0	0.368351	0	0.292514	0	0.0978776	0	0.17006	0.134343	0.109076	0	0.23861
4501806..4502004	17	4501806	4502004	4930517M08Rik	Intergenic	-133075	NR_130984	0.422656	0.193616	0.491699	0.125311	0.326127	0.243627	0	0.184175	0.161506	0.117006	0.151016	0.293633	0	0.17006	0.268685	0.0545381	0.286398	0.159073
4502579..4502777	6	4502579	4502777	Col1a2	Intergenic	47060	NM_007743	0.140885	0.387232	0.491699	0	0.326127	0.243627	0.152836	1.4734	0	0.702035	0	0.293633	0.496636	0.425149	0.403028	0.218153	0.190932	0.477219
4503976..4504174	11	4503976	4504174	Mtmr3	Intergenic	-9257	NM_028860	0.493098	0.871272	0.1639	0.375932	0.217418	0.365441	0.305673	0.184175	0.646023	0.585029	0.377541	0.587265	1.15882	0.17006	0.53737	0.599919	0.381864	0.397683
4504049..4504247	1	4504049	4504247	Sox17	Intergenic	-16713	NM_011441	6.62161	8.4223	4.75309	5.38837	3.26127	5.60342	5.80778	3.86768	4.68367	3.56868	2.71829	4.69812	2.48318	2.55089	3.89593	2.23606	3.72317	3.81775
4504375..4504573	18	4504375	4504573	Mtpap	Intergenic	128884	NM_026157	7.81913	12.2946	15.7344	10.0249	12.3928	13.8867	16.6592	12.3397	12.2744	7.72238	7.09776	8.7111	11.7537	5.95209	11.9565	5.01751	8.21007	7.71505
4505196..4505394	7	4505196	4505394	Syt5	intron	-6152	NM_016908	1.33841	1.2585	0.1639	0.375932	0.217418	0.365441	0.764182	0.736701	0.161506	0.585029	0.302032	0.489388	0	0.340119	0.53737	0.381767	0.286398	0.556756
4505895..4506093	17	4505895	4506093	4930517M08Rik	Intergenic	-128986	NR_130984	0	0	0.327799	0	0	0.121814	0.458509	0	0	0.351017	0.0755081	0	0	0.17006	0.403028	0.109076	0.190932	0.0795365
4509870..4510808	19	4509870	4510808	Pcx	promoter-TSS	-133	NM_008797	0.774869	0.387232	0.655598	0.375932	0.217418	0.365441	0.611345	0	0.161506	0.351017	0.226524	0.293633	0.496636	0.0850298	0.806055	0.218153	0.47733	0.0795365
4514430..4514628	4	4514430	4514628	Gm11780	Intergenic	-57924	NM_001277919	0.563541	0	0.491699	0	0.326127	0.487254	0	0.368351	0.161506	0.0585029	0.302032	0.293633	0	0.255089	0.403028	0.327229	0.0954659	0.159073
4519646..4519844	18	4519646	4519844	Jcad	Intergenic	-115182	NM_001081963	0.281771	0.387232	0.1639	0	0.108709	0	0	0.184175	0	0.0585029	0.0755081	0.195755	0	0	0	0.0545381	0	0.23861
4520005..4520203	11	4520005	4520203	Gm11961	TTS	7665	NM_177799	7.11471	7.55102	8.52278	6.26554	8.04448	9.50146	11.3099	10.1296	5.81421	6.31831	8.3814	7.63445	8.27727	6.88742	11.5535	5.34474	7.35088	7.15829
4520143..4520341	4	4520143	4520341	Gm11780	Intergenic	-63637	NM_001277919	0.211328	0.290424	0.1639	0.375932	0.326127	0.487254	0.152836	1.65758	0.969034	0.526526	0.528557	0.0978776	0.165545	0.0850298	0.134343	0.436305	0.190932	0.397683
4521760..4522857	10	4521760	4522857	Mtrf1l	promoter-TSS	-289	NM_175374	0.211328	0.193616	0	0.250622	0.108709	0.487254	1.52836	0	0.161506	0.234012	0.377541	0.293633	0.165545	0.0850298	0.134343	0.327229	0	0.477219
4522611..4522809	13	4522611	4522809	Akr1c20	promoter-TSS	-120	NM_054080	0.211328	0.677656	0.327799	0.250622	0.108709	0.243627	0.152836	0.552526	0.646023	0.643532	0.302032	0.0978776	0.993273	0.425149	1.61211	0.163614	0.286398	0.477219
4523074..4523272	18	4523074	4523272	Jcad	Intergenic	-111754	NM_001081963	2.81771	4.93721	2.62239	3.13277	1.30451	3.04534	3.51524	1.65758	4.36065	2.45712	2.49177	2.93633	2.15209	1.44551	2.68685	1.96337	2.57758	2.46563
4524114..4524312	3	4524114	4524312	1110015O18Rik	Intergenic	-274495	NR_045272	1.83151	4.45317	2.45849	2.13028	1.41322	1.21814	3.3624	2.2101	1.29205	0.702035	0.830589	1.85967	0.496636	0.850298	0.806055	0.818072	1.71839	0.477219
4524669..4525069	13	4524669	4525069	Akr1c20	Intergenic	-2279	NM_054080	0.422656	0	0	0	0.217418	0	0	0.184175	0	0.351017	0.226524	0.0978776	0.827727	0.340119	0.268685	0.218153	0.381864	0
4524928..4525126	9	4524928	4525126	Msantd4	intron	148475	NM_145609	0.281771	0.193616	0	0	0.217418	0.365441	0.305673	0.184175	0	0.351017	0.226524	0.0978776	0.496636	0	0.134343	0.218153	0.381864	0
4525118..4525316	4	4525118	4525316	Gm11780	Intergenic	-68612	NM_001277919	0.0704426	0.48404	0.327799	0	0.434836	0	0.305673	0.736701	0.161506	0.234012	0.151016	0.195755	0.165545	0.17006	0.268685	0.0545381	0.381864	0.0795365
4530387..4530817	2	4530387	4530817	Prpf18	intron	42579	NM_026045	0.211328	0.387232	0.327799	1.25311	0.108709	0.243627	0.152836	0	0	0.117006	0.453049	0.0978776	0	0.340119	0.268685	0.163614	0.190932	0.23861
4530607..4530805	6	4530607	4530805	Casd1	Intergenic	-20360	NM_145398	1.83151	0.96808	2.29459	1.1278	0.652255	0.974508	2.44538	1.84175	0.969034	2.16461	0.755081	1.7618	1.15882	1.02036	1.8808	1.30892	1.81385	1.03398
4532197..4532395	2	4532197	4532395	Prpf18	3' UTR	40885	NM_026045	0	0.096808	0	0.250622	0.217418	0.365441	0.152836	0	0.161506	0	0.151016	0	0	0	0	0.0545381	0	0.0795365
4534831..4535029	8	4534831	4535029	Cers4	Intergenic	41525	NM_026058	0.845312	0.96808	2.13069	1.00249	1.08709	1.58358	0.917018	2.39428	0.969034	1.63808	0.830589	1.56604	0.662182	1.7006	1.47777	1.03622	0.954659	1.59073
4536234..4536432	9	4536234	4536432	Msantd4	intron	159781	NM_145609	1.62018	0.871272	4.26139	3.25808	0.326127	2.55808	2.29254	3.31516	1.13054	1.63808	0.906097	1.46816	2.15209	2.12575	1.47777	0.87261	1.33652	1.35212
4537511..4537709	2	4537511	4537709	Prpf18	Intergenic	35571	NM_026045	0.352213	0.096808	0.1639	0.250622	0.434836	0.243627	0	0	0.646023	0.234012	0.302032	0.293633	0.165545	0.255089	0.134343	0.163614	0.0954659	0.477219
4537574..4538150	11	4537574	4538150	Ascc2	promoter-TSS	66	NM_029291	0.140885	0.096808	0.1639	0	0.434836	0.609068	0	0.368351	0	0.117006	0.226524	0.39151	0	0.255089	0.134343	0.381767	0.190932	0.0795365
4538862..4539060	5	4538862	4539060	Fzd1	Intergenic	219255	NM_021457	4.22656	6.48613	7.86718	8.52114	8.15318	6.94337	9.78152	11.2347	8.5598	3.21766	2.86931	3.22996	1.98655	2.97604	6.17976	1.47253	4.00957	2.78378
4539457..4539655	17	4539457	4539655	4930517M08Rik	Intergenic	-95424	NR_130984	0.0704426	0.096808	0.1639	0.501243	0	0.243627	0	0	0.161506	0.0585029	0.151016	0.0978776	0	0.255089	0.134343	0.272691	0	0
4540414..4541435	10	4540414	4541435	Fbxo5	promoter-TSS	-151	NM_025995	0	0	0.327799	0	0	0	0	0.184175	0	0	0	0.489388	1.15882	0	0.268685	0.163614	0.190932	0.0795365
4540716..4540914	9	4540716	4540914	Msantd4	intron	164263	NM_145609	0.281771	0.387232	0	0	0.434836	0	0	0	0.323011	0.292514	0.453049	0	0.331091	0.255089	0.134343	0.327229	0.0954659	0.23861
4541628..4542228	16	4541628	4542228	Tfap4	Intergenic	17792	NM_031182	0.140885	0.387232	0.1639	0.751865	0.326127	0.121814	0.458509	0.184175	0	0.234012	0.528557	0.195755	0.165545	0.255089	0.403028	0.436305	0.0954659	0.318146
4542986..4543184	5	4542986	4543184	Fzd1	Intergenic	215131	NM_021457	8.80533	11.5201	15.4066	9.77424	8.15318	11.9377	11.157	10.1296	7.59077	9.65297	10.2691	8.02596	11.2571	8.8431	14.2403	4.79936	10.5967	9.38531
4545474..4545672	9	4545474	4545672	Msantd4	intron	169021	NM_145609	0.140885	0.193616	0.1639	1.37842	0.217418	0	0.917018	0.184175	0	0.40952	0.377541	0	0.165545	0.255089	0	0.109076	0.190932	0.397683
4545606..4545804	8	4545606	4545804	Cers4	Intergenic	52300	NM_026058	2.60638	4.45317	0.655598	2.50622	1.63064	1.33995	1.83404	2.02593	1.13054	1.05305	1.20813	1.66392	1.65545	1.10539	2.14948	0.981686	1.14559	1.35212
4545764..4545962	19	4545764	4545962	Pcx	intron	35391	NM_008797	0.211328	0	0.327799	0	0.326127	0.487254	0	0.552526	0	0.234012	0.226524	0.195755	0.165545	0.0850298	0.134343	0.327229	0.0954659	0.159073
4546595..4546793	4	4546595	4546793	Gm11780	Intergenic	-90089	NM_001277919	0.422656	0.48404	0	0.375932	0	0.121814	0.305673	0	0	0.292514	0.151016	0	0.165545	0.17006	0.268685	0.218153	0.0954659	0.0795365
4547018..4547216	19	4547018	4547216	Pcx	intron	36645	NM_008797	0.493098	0.677656	0.491699	1.75435	0.760964	0	0.458509	0.368351	0	0.0585029	0.302032	0.78302	0.827727	0.850298	0.268685	0.218153	0.47733	0.318146
4547336..4547534	13	4547336	4547534	Akr1c20	Intergenic	-24845	NM_054080	2.53593	3.5819	4.42529	4.00995	2.50031	5.72524	4.73793	6.63031	1.77656	1.81359	1.8877	2.05543	2.31764	2.72095	2.68685	1.36345	1.90932	1.82934
4547436..4547634	11	4547436	4547634	Ascc2	intron	9739	NM_029291	1.33841	4.16274	1.4751	1.25311	0.543546	1.58358	1.6812	0.920876	1.13054	2.28161	0.906097	1.07665	2.48318	0.850298	0.671713	1.09076	0.859193	1.82934
4549608..4549806	17	4549608	4549806	4930517M08Rik	Intergenic	-85273	NR_130984	0.211328	0.193616	0	0.125311	0.108709	0.243627	0.305673	0	0.646023	0.234012	0.0755081	0.195755	0.165545	0.17006	0.53737	0.272691	0.0954659	0.0795365
4550423..4551595	6	4550423	4551595	Casd1	promoter-TSS	-57	NM_145398	0.0704426	0.096808	0	0.626554	1.08709	0.121814	0.611345	0.368351	0	0.234012	0.226524	0.293633	0.165545	0.255089	0.134343	0.381767	0.286398	0
4553304..4553502	4	4553304	4553502	Gm11780	Intergenic	-96798	NM_001277919	7.32603	10.8425	9.50618	7.64396	7.60964	10.2323	8.406	8.28789	7.59077	8.42441	8.15488	9.39625	9.93273	9.18322	9.94135	5.01751	7.73274	10.2602
4554741..4554939	7	4554741	4554939	Ptprh	intron	803	NM_207270	0.281771	0	0.327799	0.125311	0	0	0	0	0.161506	0.175509	0.302032	0.587265	0.827727	0.340119	0.53737	0.163614	0.381864	0.397683
4556135..4556333	2	4556135	4556333	Prpf18	intron	16947	NM_026045	0.140885	0	0	0.125311	0.217418	0.243627	0.458509	0	0	0	0.0755081	0.39151	0	0.255089	0	0	0.0954659	0.318146
4557293..4557491	6	4557293	4557491	Casd1	intron	6326	NM_145398	0	0.193616	0.1639	0.751865	0.108709	0.243627	0	0	0.161506	0.234012	0.151016	0	1.32436	0	0.134343	0.0545381	0.286398	0
4557448..4557646	16	4557448	4557646	Tfap4	intron	2173	NM_031182	0.704426	0.193616	0.327799	0	0	0.852695	1.06985	0.552526	0.484517	0.0585029	0.528557	0.195755	0.827727	0.765268	0	0.327229	0.286398	0.0795365
4557796..4558186	1	4557796	4558186	Sox17	Intergenic	-70556	NM_011441	3.52213	5.22763	3.76969	3.25808	2.3916	2.6799	1.83404	0.736701	1.77656	1.69658	1.43465	1.46816	1.15882	1.02036	1.61211	1.52707	0.954659	1.59073
4557934..4558132	2	4557934	4558132	Prpf18	intron	15148	NM_026045	0.493098	0.580848	0.491699	0	0.760964	1.33995	0.305673	0.368351	0.646023	0.351017	0.755081	0.78302	0.827727	0.850298	0.53737	0.654458	0.381864	0.636292
4558004..4558202	13	4558004	4558202	Akr1c21	Intergenic	-15218	NM_029901	3.3108	5.13082	5.73649	5.26305	4.34836	8.03969	8.86451	4.60438	3.87614	3.21766	3.17134	3.71935	4.80082	2.80598	4.97067	1.8543	3.43677	3.65868
4558310..4558508	19	4558310	4558508	Pcx	intron	-35910	NM_008797	0.140885	0.193616	0.327799	0	0.326127	1.33995	0	0.184175	0.161506	0.351017	0.226524	0	0.165545	0.595209	0.134343	0.272691	0	0.23861
4558503..4558701	17	4558503	4558701	4930517M08Rik	Intergenic	-76378	NR_130984	0.0704426	0.677656	0	0.250622	0.217418	0	0.458509	0	0.323011	0.234012	0.453049	0.293633	0.662182	0.0850298	0.53737	0.327229	0.381864	0.159073
4558525..4558723	8	4558525	4558723	Zfp958	Intergenic	-54546	NM_145591	0.774869	0.290424	0.327799	1.37842	0.869673	0.609068	0.764182	1.10505	0	0.702035	0.679573	1.46816	0.827727	1.7006	1.07474	1.09076	0.954659	0.477219
4558692..4559165	16	4558692	4559165	Tfap4	intron	791	NM_031182	0.140885	0.096808	0	0.501243	0.434836	0.730881	0	1.28923	0	0.175509	0.0755081	0.195755	0.331091	0.17006	0.403028	0.109076	0.286398	0
4559281..4559479	16	4559281	4559479	Tfap4	intron	340	NM_031182	0.211328	0	0.1639	1.00249	0.108709	0.121814	0.458509	0	0.323011	0	0.302032	0.293633	0	0.0850298	0.268685	0.272691	0.0954659	0.159073
4559492..4559690	8	4559492	4559690	Zfp958	Intergenic	-53579	NM_145591	0.211328	0.193616	0	0.125311	1.41322	0.121814	0.152836	0.184175	0	0	0.302032	0.293633	0.827727	0.340119	0.403028	0.272691	0.0954659	0.159073
4559872..4560070	16	4559872	4560070	Tfap4	promoter-TSS	-251	NM_031182	0.986197	0.774464	0.655598	0.626554	0.108709	0.487254	1.06985	0.184175	2.26108	0.175509	0.755081	0.489388	0.662182	0.340119	1.34343	0.763534	0.0954659	0.397683
4560089..4560287	16	4560089	4560287	Tfap4	promoter-TSS	-468	NM_031182	0.493098	0.193616	0.655598	0.375932	0.217418	0.121814	0.305673	0.920876	0.161506	0.526526	0.0755081	0.489388	0.993273	1.36048	0.268685	0.218153	0.190932	0.556756
4560445..4560782	13	4560445	4560782	Akr1c21	Intergenic	-12707	NM_029901	0.211328	0.096808	0.327799	0.626554	0.543546	0.730881	0	1.4734	0.161506	0.234012	0.604065	0.587265	0.165545	0.0850298	0.134343	0.545381	0.47733	0.23861
4560599..4560817	16	4560599	4560817	Tfap4	promoter-TSS	-988	NM_031182	0.281771	0.677656	0.327799	0.501243	0.326127	0.487254	0.152836	0.184175	0.323011	0.585029	0.151016	0.39151	0.662182	0.935328	0	0.218153	0.381864	0.397683
4561044..4561242	5	4561044	4561242	Fzd1	Intergenic	197073	NM_021457	0	0.193616	0	0	0.326127	0	0.458509	0.184175	0.323011	0.234012	0.151016	0.0978776	0.496636	0	0.268685	0.109076	0	0.318146
4561172..4561370	17	4561172	4561370	4930517M08Rik	Intergenic	-73709	NR_130984	5.63541	7.35741	8.85058	7.76927	5.979	9.25783	8.406	7.91954	8.3983	5.08975	4.22845	4.89388	5.463	5.44191	7.2545	3.21775	5.53702	3.81775
4561769..4561967	1	4561769	4561967	Sox17	Intergenic	-74433	NM_011441	2.32461	2.32339	4.42529	2.25559	2.60902	3.16715	5.0436	3.49933	1.61506	2.69113	2.41626	3.22996	3.642	2.72095	4.16462	1.47253	3.9141	1.98841
4561811..4562009	5	4561811	4562009	Fzd1	Intergenic	196306	NM_021457	0.211328	0.48404	0.491699	0.375932	0.108709	0	0.305673	0.368351	0.323011	0.117006	0.453049	0.0978776	0	0.17006	0.134343	0.272691	0	0.318146
4563517..4563715	17	4563517	4563715	4930517M08Rik	Intergenic	-71364	NR_130984	0.281771	0.096808	0	0.250622	0.434836	0.121814	0	0	0.161506	0.351017	0.0755081	0	0.496636	0.17006	0	0.218153	0	0.159073
4564483..4564681	2	4564483	4564681	Prpf18	intron	8599	NM_026045	0.281771	0.580848	0.327799	0.125311	0.217418	0.243627	0	0	0.807528	0.702035	0.151016	0.0978776	0.331091	0.0850298	0.671713	0.109076	0.572796	0.159073
4568722..4568920	2	4568722	4568920	Prpf18	intron	4360	NM_026045	0.352213	0.193616	0.1639	0.250622	0.326127	0	0.305673	1.28923	0.161506	0.351017	0.0755081	0.0978776	0.662182	0.17006	0.134343	0.272691	0.190932	0
4569930..4570128	18	4569930	4570128	Jcad	Intergenic	-64898	NM_001081963	4.43789	5.13082	7.21158	4.38588	3.47869	4.14166	7.18331	5.52526	5.16818	4.0367	3.92642	2.83845	5.29745	4.25149	4.97067	2.56329	4.67783	2.30656
4571667..4571865	16	4571667	4571865	Tfap4	Intergenic	-12046	NM_031182	0.281771	0.193616	0.1639	0	0.326127	0.365441	0.152836	0	0	0.234012	0.377541	0.293633	0.165545	0.17006	0.134343	0.545381	0.0954659	0.159073
4571742..4571940	18	4571742	4571940	Jcad	Intergenic	-63086	NM_001081963	0.352213	0.580848	0.327799	0.501243	0	0	0.917018	0	0	0.234012	0.377541	0.293633	0.331091	0.17006	0.403028	0.545381	0.0954659	0.159073
4572806..4573326	2	4572806	4573326	Prpf18	5' UTR	115	NM_026045	0.0704426	0	0.655598	0.250622	0.108709	0.243627	0.152836	0	0.323011	0.234012	0.377541	0.489388	0.496636	0.0850298	0.671713	0.272691	0.381864	0.318146
4573882..4574080	17	4573882	4574080	4930517M08Rik	Intergenic	-60999	NR_130984	3.24036	3.09786	2.62239	1.87966	2.28289	3.28897	1.83404	2.02593	1.93807	2.16461	1.20813	2.44694	2.48318	2.89101	1.47777	0.654458	2.10025	2.3861
4576459..4576657	13	4576459	4576657	Akr1c21	intron	3237	NM_029901	2.11328	2.90424	2.29459	1.75435	2.50031	2.43627	6.26629	3.86768	3.06861	2.45712	2.26524	3.32784	4.63527	1.61557	2.41817	1.63614	3.72317	1.7498
4576739..4576937	7	4576739	4576937	Tmem86b	Intergenic	5246	NM_023440	0.704426	1.64574	0.327799	0.626554	0.326127	0.487254	0.764182	0	0.807528	0.643532	0.151016	0.880898	0	0.680239	0.134343	0.763534	0.47733	0.23861
4576818..4577016	17	4576818	4577016	4930517M08Rik	Intergenic	-58063	NR_130984	2.04284	1.83935	0.819498	0.877176	0.543546	1.09632	1.6812	0.920876	0.807528	1.05305	0.830589	0.685143	0.496636	0.340119	0.268685	0.327229	1.14559	0.795365
4577000..4577198	3	4577000	4577198	1110015O18Rik	Intergenic	-221609	NR_045272	4.36744	6.29252	8.52278	8.64645	6.73996	11.2068	7.33614	13.629	5.16818	7.31286	5.51209	5.87265	8.60836	6.03712	9.13529	4.41759	7.63727	4.45405
4577180..4577378	10	4577180	4577378	Fbxo5	Intergenic	36203	NM_025995	1.33841	1.06489	1.1473	1.00249	1.84805	2.07083	1.98687	1.28923	0.646023	1.46257	2.49177	2.74057	2.31764	1.27545	0.940398	1.8543	2.38665	1.67027
4577316..4577514	19	4577316	4577514	Pcx	intron	-16904	NM_008797	0.211328	0.193616	0	0.125311	0.217418	0	0.152836	0	0.161506	0.234012	0.906097	0.195755	0	0.255089	0.403028	0.272691	0.190932	0.715829
4578293..4578491	2	4578293	4578491	Prpf18	Intergenic	-5211	NM_026045	0	0.193616	0	0	0.652255	0	0.152836	0	0.161506	0	0.226524	0.0978776	0	0	0.134343	0	0.286398	0
4578947..4579145	19	4578947	4579145	Pcx	intron	-15273	NM_008797	3.3108	3.96913	2.45849	2.63153	1.30451	2.07083	1.22269	1.84175	0.969034	1.87209	2.56728	2.34906	2.81427	2.21078	1.61211	1.36345	2.00478	2.62471
4578975..4579173	16	4578975	4579173	Glis2	Intergenic	-15639	NM_031184	4.50833	6.38933	8.68668	7.14272	6.84867	8.40513	10.24	6.07779	6.13722	6.1428	6.34268	5.08963	5.95964	4.33652	7.92621	3.59952	6.58715	5.32895
4580015..4580213	11	4580015	4580213	Uqcr10	exon	24233	NM_197979	0.352213	0.48404	0.655598	0.125311	0.108709	0.243627	0.152836	0.184175	0	0.292514	0.528557	0.293633	1.15882	0.255089	0.134343	0.490843	0.0954659	0.397683
4580340..4580538	17	4580340	4580538	4930517M08Rik	Intergenic	-54541	NR_130984	0.0704426	0.677656	0.655598	0.501243	0.760964	0.487254	0.611345	0.920876	0.484517	0.585029	1.28364	1.46816	1.48991	1.10539	0.403028	1.03622	0.954659	0.954439
4581342..4581540	8	4581342	4581540	Zfp958	Intergenic	-31729	NM_145591	0.211328	0.290424	0.327799	0.375932	0.326127	0	0.152836	0.184175	0.807528	0.351017	0.377541	0.685143	0.496636	0.510179	0.268685	0.436305	0.572796	0.23861
4582738..4582936	7	4582738	4582936	Tmem86b	promoter-TSS	-753	NM_023440	0.493098	0.580848	0.491699	0.751865	0.326127	0.243627	0.458509	0	2.26108	0.760537	0.377541	0.39151	0.331091	0.425149	0.403028	0.490843	0.381864	0.477219
4583784..4584015	7	4583784	4584015	Tmem86b	intron	-1816	NM_023440	0.281771	0	0.1639	1.62904	0.108709	0	0.152836	0	0.969034	0.0585029	0.302032	0	0	0.17006	0	0	0	0.318146
4585951..4586149	18	4585951	4586149	Jcad	Intergenic	-48877	NM_001081963	0.352213	0.096808	0.655598	0.125311	0.108709	0.121814	0	0.920876	0.484517	0.117006	0.377541	0.0978776	0	0	0.268685	0.109076	0.0954659	0.318146
4586415..4587082	16	4586415	4587082	Glis2	Intergenic	-7964	NM_031184	0.140885	0.387232	0.327799	0	0	0.243627	0	0.184175	0.161506	0.175509	0.453049	0.293633	0	0.255089	0.134343	0.272691	0.381864	0.159073
4587874..4588263	11	4587874	4588263	Uqcr10	Intergenic	16278	NM_197979	0.281771	0.096808	0	0.375932	0.217418	0.121814	1.52836	0	0.323011	0.117006	0.151016	0.195755	0	0.0850298	0.268685	0.218153	0.190932	0
4588182..4588483	12	4588182	4588483	Itsn2	Intergenic	-11481	NM_011365	0.0704426	0.096808	0.1639	0.125311	0.108709	0	0.152836	0	0	0.0585029	0.0755081	0.0978776	0.165545	0.340119	0.403028	0.109076	0.0954659	0
4588480..4588809	8	4588480	4588809	Zfp958	Intergenic	-24525	NM_145591	0.281771	0	0	0	0.108709	0.121814	0	0	0.161506	0.0585029	0.0755081	0.0978776	0	0.17006	0	0.109076	0.0954659	0
4589261..4589459	11	4589261	4589459	Uqcr10	Intergenic	14987	NM_197979	0.281771	0	0.655598	0.125311	0.652255	0.365441	0.611345	0.368351	0	0.175509	0.226524	0.195755	0	0.255089	0.134343	0.272691	0.0954659	0.159073
4590878..4591196	1	4590878	4591196	Sox17	Intergenic	-103602	NM_011441	0.352213	0.48404	0.327799	0.375932	0.108709	0	0.305673	0	0	0.234012	0.302032	0	0.496636	0	0	0.218153	0.0954659	0.159073
4592243..4592461	18	4592243	4592461	Jcad	Intergenic	-42575	NM_001081963	1.76107	2.03297	2.29459	1.50373	0.652255	1.94902	1.22269	1.84175	1.61506	1.9306	0.302032	0.685143	1.98655	0.680239	2.41817	0.981686	0.954659	0.636292
4593699..4593897	7	4593699	4593897	Tmem86b	exon	-11714	NM_023440	0.0704426	0.193616	0	0.626554	0.217418	1.46176	0	0	0.161506	0.175509	0	0.195755	0.165545	0.17006	0	0.327229	0	0
4593968..4594181	19	4593968	4594181	Pcx	promoter-TSS	-244	NM_008797	5.56497	7.06698	8.03108	12.5311	6.41384	11.3287	5.96062	7.91954	8.88281	7.48837	5.73862	9.49412	8.11173	6.5473	9.00095	4.41759	8.21007	7.3969
4594294..4594492	16	4594294	4594492	Glis2	promoter-TSS	-320	NM_031184	0.281771	0.580848	0.1639	0.501243	0.326127	0.121814	0.764182	0.184175	0.646023	0.643532	0.453049	0.489388	0	0.510179	0.671713	0.490843	0.668261	0.23861
4594369..4594585	19	4594369	4594585	Pcx	intron	158	NM_008797	0.563541	0.096808	0	0.125311	0.108709	0.121814	0	0	0	0.292514	0.453049	0.293633	0	0.0850298	0.268685	0.327229	0.190932	0.397683
4595069..4595267	4	4595069	4595267	Impad1	Intergenic	125285	NM_177730	3.59257	5.22763	3.60579	3.5087	3.5874	4.99435	4.27942	3.31516	4.36065	3.21766	2.34075	2.54482	1.821	1.95569	2.55251	1.63614	2.95944	2.54517
4595177..4595375	1	4595177	4595375	Sox17	Intergenic	-107841	NM_011441	0.281771	0.290424	0	0	0.217418	0.243627	1.06985	0.184175	0.484517	0.351017	0.528557	0.195755	0.331091	0.0850298	0.268685	0.708996	0	0.23861
4596392..4596590	3	4596392	4596590	1110015O18Rik	Intergenic	-202217	NR_045272	0.352213	0.193616	0.1639	1.00249	0	0.243627	0.458509	0	0	0.0585029	0.151016	0.39151	0	0	0.268685	0.163614	0.286398	0.0795365
4596550..4596748	4	4596550	4596748	Impad1	Intergenic	123804	NM_177730	0.140885	0.193616	0.491699	0.125311	0	0.365441	0.611345	0	0.484517	0.234012	0.151016	0.489388	0.165545	0.17006	0.134343	0.436305	0.0954659	0.23861
4596882..4597080	7	4596882	4597080	Ppp6r1	intron	13571	NM_172894	0.422656	0.193616	0	0.501243	0.108709	0.852695	0.611345	1.28923	0	0.234012	0.0755081	0	0	0.510179	0.134343	0.272691	0	0
4599013..4599211	13	4599013	4599211	Akr1e1	intron	9298	NM_018859	0.211328	0.774464	0.1639	0.626554	0.869673	0.487254	0.152836	2.02593	0	0.234012	0.151016	0.293633	0.496636	0.0850298	0.134343	0.327229	0.190932	0.0795365
4599596..4600537	12	4599596	4600537	Itsn2	intron	253	NM_011365	0.140885	0.193616	0	0.125311	0.108709	0.243627	0.611345	0	0	0.526526	0.377541	0.489388	0.496636	0.595209	0.268685	0.654458	0.0954659	0.477219
4601077..4601275	17	4601077	4601275	4930517M08Rik	Intergenic	-33804	NR_130984	0.211328	0	0	0.751865	0.108709	0	0	0.368351	0.323011	0.175509	0.302032	0	0.165545	0.0850298	0.268685	0.0545381	0.286398	0.0795365
4601203..4601401	16	4601203	4601401	Glis2	intron	6589	NM_031184	0.493098	0.677656	0	1.00249	0.217418	0.121814	0.152836	0.184175	0	0.175509	0.302032	0	0	0.0850298	0.268685	0.0545381	0.286398	0.0795365
4603024..4603222	4	4603024	4603222	Impad1	Intergenic	117330	NM_177730	0.281771	0.387232	0.327799	0.375932	0.434836	0.730881	0.152836	0.368351	0.323011	0.234012	0	0.685143	0.165545	0.0850298	0.268685	0.109076	0.381864	0.318146
4604077..4604792	11	4604077	4604792	Uqcr10	promoter-TSS	-88	NM_197979	4.15612	4.8404	9.34228	7.51865	4.7832	7.91788	9.93436	7.18284	5.00668	6.20131	6.26717	5.6769	6.29073	5.697	6.71713	3.65405	7.54181	4.77219
4604104..4604302	18	4604104	4604302	Jcad	Intergenic	-30724	NM_001081963	0.774869	0.096808	0.1639	0	1.1958	0	0.305673	0.184175	0.646023	0.234012	0.528557	0.293633	0	0.425149	0	0.436305	0.0954659	0.397683
4607987..4608827	13	4607987	4608827	Akr1e1	promoter-TSS	3	NM_018859	3.94479	4.93721	6.71988	6.76678	1.63064	3.65441	4.73793	4.78856	6.13722	4.0367	4.53049	4.30661	3.31091	4.67664	4.70199	2.78144	4.96423	3.57914
4609228..4609426	2	4609228	4609426	Bend7	Intergenic	-29550	NM_178663	0.211328	0.290424	0	0.250622	0.217418	0.121814	0	0.920876	0.323011	0	0.0755081	0.195755	0	0.0850298	0.134343	0	0	0.23861
4609556..4609754	1	4609556	4609754	Sox17	Intergenic	-122220	NM_011441	5.7763	8.13187	21.4708	24.8115	15.6541	21.6828	27.3577	23.9428	11.7899	10.004	9.36301	8.41747	7.78064	5.52694	16.6585	4.47213	12.4106	7.55597
4610192..4611205	7	4610192	4611205	Ppp6r1	promoter-TSS	-147	NM_172894	0.633984	0.290424	0	1.00249	0.869673	0.121814	0.458509	0.184175	0	0.585029	0.453049	0.587265	0	0.680239	0.134343	0.109076	0.763727	0.556756
4611636..4611834	11	4611636	4611834	Zmat5	intron	7076	NM_026015	0.704426	0.096808	0.1639	0.125311	0.217418	0.365441	0.305673	0.368351	1.45355	0.117006	0.377541	0.293633	0.331091	0.17006	0.53737	0.327229	0.286398	0.0795365
4611763..4611961	19	4611763	4611961	Lrfn4	TTS	3805	NM_153388	0.774869	1.54893	0.1639	0	0.543546	0.487254	0.305673	0	0	1.05305	0.302032	0.293633	0.993273	0.510179	0.671713	0.272691	0.381864	0.795365
4612212..4612410	17	4612212	4612410	4930517M08Rik	Intergenic	-22669	NR_130984	0.563541	0.290424	0.327799	0.877176	0	0.487254	0.152836	0.184175	0	0.292514	0.151016	0.489388	0	0	0.268685	0.327229	0.0954659	0.397683
4612582..4612780	19	4612582	4612780	Lrfn4	intron	2986	NM_153388	0.704426	1.2585	1.1473	0.751865	0.869673	1.09632	0.458509	1.4734	1.13054	0.760537	0.528557	1.27241	0.496636	0.595209	0.940398	0.708996	1.14559	0.397683
4612885..4613617	8	4612885	4613617	Zfp958	promoter-TSS	81	NM_145591	0.211328	0.193616	0.491699	0.250622	0.434836	0.243627	0	0	0	0.292514	0.0755081	0.293633	0.331091	1.36048	0.134343	0.327229	0.0954659	0.159073
4613256..4613454	19	4613256	4613454	Lrfn4	exon	2312	NM_153388	0	0.193616	0.1639	0.125311	0.217418	0	0.152836	0	0.323011	0.0585029	0.226524	0.195755	0.165545	0.0850298	0	0.327229	0.0954659	0
4613413..4613611	6	4613413	4613611	Casd1	Intergenic	62446	NM_145398	3.52213	6.29252	6.55598	8.52114	4.56578	5.96886	9.32301	6.26196	6.62173	5.14825	5.05904	4.01298	5.13191	3.23113	7.38884	3.16321	4.00957	5.32895
4613936..4614134	12	4613936	4614134	Itsn2	intron	14221	NM_011365	1.40885	2.12978	1.8029	2.13028	2.17418	2.07083	1.22269	1.4734	1.77656	0.936046	0.830589	0.880898	0.496636	0.510179	1.8808	0.545381	1.62292	0.159073
4615870..4616068	6	4615870	4616068	Casd1	Intergenic	64903	NM_145398	0.140885	0	0	0.626554	0	0	1.37553	0.184175	0	0.117006	0.0755081	0.293633	0.165545	0.255089	0.268685	0.109076	0	0.318146
4616968..4617166	8	4616968	4617166	Zfp958	intron	3897	NM_145591	2.81771	2.22658	0.983397	0.877176	1.84805	0.852695	1.22269	0.552526	0.646023	0.994549	2.11423	1.17453	0.165545	1.87066	1.07474	1.47253	0.859193	1.43166
4617304..4617502	7	4617304	4617502	Ppp6r1	intron	-6851	NM_172894	0.281771	0.096808	0.1639	1.00249	0	0.243627	0	0	0.161506	0.117006	0.302032	0	0	0.0850298	0.134343	0.272691	0.0954659	0
4619142..4619340	17	4619142	4619340	4930517M08Rik	Intergenic	-15739	NR_130984	0.422656	0.096808	0.491699	0.877176	0.434836	0.365441	0.305673	1.28923	0	0.292514	0.528557	0.195755	0.165545	0.17006	0.268685	0.272691	0.381864	0.23861
4619369..4619567	19	4619369	4619567	Lrfn4	exon	-3801	NM_153388	0.281771	0.096808	0.327799	0	0.543546	0.365441	0.152836	0.368351	0.646023	0.0585029	0.302032	0.195755	0.331091	0.17006	0.403028	0.218153	0.190932	0.0795365
4621153..4621351	4	4621153	4621351	Impad1	Intergenic	99201	NM_177730	0.845312	0.774464	1.96679	0.751865	1.08709	0.609068	0.611345	1.10505	1.13054	1.17006	1.43465	1.95755	2.97982	1.61557	1.07474	0.490843	1.52745	1.98841
4623513..4623711	16	4623513	4623711	Pam16	intron	1334	NM_025571	0.211328	0.387232	0.327799	0.250622	0.543546	0	0	0	0	0.117006	0.0755081	0.195755	0.331091	0	0.671713	0.0545381	0.286398	0
4623779..4623977	18	4623779	4623977	Jcad	Intergenic	-11049	NM_001081963	0.281771	0.193616	0	0.375932	0.869673	0.243627	0.305673	0.920876	0.807528	0.40952	0.226524	0.39151	0.331091	0.255089	0.671713	0.218153	0.286398	0.397683
4624540..4625093	16	4624540	4625093	Pam16	intron	129	NM_025571	0.281771	0.387232	0	0.250622	0	0	0	0	0	0.292514	0.151016	0.195755	0	0	0.403028	0.163614	0	0.397683
4624655..4624853	8	4624655	4624853	Zfp958	intron	11584	NM_145591	0	0.096808	0.655598	0	0.108709	0.365441	0	0	0	0.292514	0.151016	0.195755	0.331091	0	0.53737	0.163614	0	0.397683
4625135..4626017	19	4625135	4626017	Rce1	promoter-TSS	41	NM_023131	3.45169	6.87337	4.09749	3.38339	1.1958	2.55808	4.12658	2.76263	2.26108	2.22311	2.41626	2.25118	1.15882	1.87066	1.34343	2.07245	1.90932	2.06795
4627949..4628147	5	4627949	4628147	Fzd1	Intergenic	130168	NM_021457	0.563541	0.677656	0	0	0.217418	0.974508	0.305673	0.184175	0	0.585029	0.679573	0.195755	0.662182	0.765268	0.403028	0.327229	0.47733	0.477219
4628957..4629155	11	4628957	4629155	Cabp7	intron	17725	NM_138948	0.140885	0.290424	0	0.877176	0.326127	0	0.305673	0.184175	0.323011	0.117006	0.679573	0.293633	0	0.0850298	0	0.272691	0.286398	0.397683
4629819..4630017	1	4629819	4630017	Sox17	Intergenic	-142483	NM_011441	1.05664	0.290424	0.983397	1.00249	0.652255	0.730881	2.13971	0.736701	0.807528	1.17006	0.981606	1.7618	1.32436	1.19042	0.671713	0.490843	1.43199	1.51119
4631449..4631647	16	4631449	4631647	Pam16	intron	-6602	NM_025571	0.0704426	0.290424	0.327799	0.751865	0.434836	0.121814	0.764182	0.368351	0.323011	0.585029	0.226524	0.587265	0	0.340119	0.134343	0.272691	0.47733	0.477219
4631490..4631688	5	4631490	4631688	Fzd1	Intergenic	126627	NM_021457	0.0704426	0.096808	0	0.375932	0	0.121814	0.152836	0	0.969034	0.292514	0.0755081	0.489388	0	0	0.268685	0.163614	0.190932	0.397683
4632126..4632324	11	4632126	4632324	Cabp7	intron	14556	NM_138948	2.25416	2.12978	1.96679	0.626554	0.760964	0.121814	0.917018	2.9468	0.484517	1.05305	0.830589	0.489388	0.662182	0.510179	0.403028	0.490843	0.954659	0.636292
4633241..4633439	5	4633241	4633439	Fzd1	Intergenic	124876	NM_021457	0.0704426	0.193616	0.1639	0	0.326127	0.121814	0.152836	1.84175	0.323011	0.40952	0.0755081	0.0978776	0.165545	0.17006	0.134343	0.272691	0	0.23861
4634870..4635584	18	4634870	4635584	Jcad	intron	300	NM_001081963	0.0704426	0.193616	0.1639	0	0.108709	0.730881	1.06985	0.184175	0.323011	0.234012	0.0755081	0.195755	0	0	0	0.109076	0.0954659	0.23861
4635944..4636142	7	4635944	4636142	Hspbp1	exon	540	NM_024172	1.62018	2.32339	3.60579	3.38339	3.47869	4.87254	3.20956	3.86768	4.03764	4.0367	3.02032	3.0342	3.14536	3.1461	2.95554	2.07245	3.9141	2.86332
4636007..4636205	10	4636007	4636205	Vip	Intergenic	71217	NM_011702	3.24036	3.48509	0.819498	2.13028	1.08709	2.43627	3.05673	4.05186	1.29205	2.86664	1.35915	1.95755	2.15209	2.38083	2.14948	1.25438	2.10025	2.06795
4636272..4637017	7	4636272	4637017	Hspbp1	promoter-TSS	-62	NM_024172	7.60781	11.4233	6.88378	6.01492	5.979	9.74508	8.25316	7.91954	4.84517	6.55232	5.73862	8.22171	5.463	6.20718	7.65753	5.18112	7.15994	5.6471
4638512..4639447	2	4638512	4639447	Bend7	5' UTR	103	NM_178663	0.422656	0.193616	0	0.375932	0.217418	0	0.458509	0.368351	0.484517	0.234012	1.43465	0.685143	0.331091	0.680239	0.403028	0.599919	0.668261	0.795365
4639869..4640219	16	4639869	4640219	Vasn	promoter-TSS	99	NM_139307	0.986197	0.96808	0.1639	0.751865	0.217418	0.365441	0.305673	0.184175	0.646023	0.643532	0.151016	0.195755	0.496636	0.255089	0.134343	0.708996	0	0.159073
4640015..4640213	17	4640015	4640213	4930517M08Rik	Intergenic	5134	NR_130984	0.140885	0	0	0.626554	0.217418	0	0.611345	0.736701	0	0.585029	0.528557	0.195755	0.496636	0.17006	0	0.272691	0.47733	0.397683
4640681..4641015	17	4640681	4641015	4930517M08Rik	Intergenic	5868	NR_130984	0.0704426	0	0	0.250622	0.434836	0.121814	1.22269	0.552526	0.807528	0.117006	0.226524	0.195755	0.165545	0	0.134343	0.218153	0.0954659	0.159073
4641889..4642087	6	4641889	4642087	Sgce	intron	55216	NM_011360	2.32461	4.74359	2.45849	1.37842	0.760964	1.09632	1.06985	2.39428	0.323011	0.994549	0.679573	1.37029	0.662182	1.10539	1.47777	0.599919	0.954659	1.11351
4642514..4643040	7	4642514	4643040	Brsk1	exon	247	NM_001003920	3.52213	3.77551	2.29459	2.63153	1.08709	1.33995	2.75105	1.65758	1.45355	1.11155	0.830589	1.07665	0.331091	0.680239	0.940398	0.927148	1.24106	0.477219
4644883..4645081	19	4644883	4645081	Rce1	intron	-19365	NM_023131	4.50833	6.67975	7.70328	7.39334	8.47931	6.3343	9.47585	8.65624	3.39162	4.91424	6.4937	7.63445	8.77391	6.46227	7.79187	3.87221	7.63727	5.16988
4645722..4645920	11	4645722	4645920	Cabp7	intron	960	NM_138948	0.211328	0.387232	0.1639	0.125311	0	0.121814	0	0	0	0.175509	0.151016	0.293633	0	0.680239	0.134343	0.272691	0.190932	0.0795365
4645809..4646007	13	4645809	4646007	Akr1e1	Intergenic	-37498	NM_018859	0.211328	0.290424	0.327799	0.250622	0.217418	0.974508	0.152836	0	0.161506	0.292514	0.302032	0.39151	0	0.765268	0.403028	0.163614	0.381864	0.318146
4646366..4646564	19	4646366	4646564	Rce1	intron	-20848	NM_023131	0.422656	0	1.1473	0.626554	0	0.487254	0.611345	0.552526	0.323011	0.292514	0.528557	0.489388	0.331091	0.425149	0.671713	0.272691	0.47733	0.397683
4646787..4646985	2	4646787	4646985	Bend7	intron	8009	NM_178663	0.0704426	0.387232	0	0.125311	0.543546	0.243627	0.305673	0	0	0.351017	0.226524	0.195755	0.331091	0.255089	0.53737	0.327229	0.190932	0.159073
4646831..4647029	11	4646831	4647029	Cabp7	promoter-TSS	-149	NM_138948	0.211328	0.290424	0.491699	0.250622	0.217418	0	1.22269	0.184175	0	0.526526	0.0755081	0	1.32436	0.340119	0	0.272691	0.0954659	0.159073
4648453..4648651	19	4648453	4648651	Rce1	intron	-22935	NM_023131	0.211328	0	0.983397	0.250622	0.326127	0	0.458509	0.184175	0.323011	0	0.151016	0.39151	0.496636	0.17006	0.134343	0.109076	0.286398	0.0795365
4652461..4652659	18	4652461	4652659	Jcad	intron	17633	NM_001081963	4.7901	8.71272	7.21158	7.51865	4.56578	8.16151	10.24	7.55119	7.75227	5.44077	5.5876	5.87265	3.97309	5.35688	5.50804	3.65405	6.68261	4.45405
4654894..4655230	16	4654894	4655230	Vasn	exon	15117	NM_139307	0.211328	0.290424	0.1639	0.375932	0	0.852695	0.305673	0.184175	0.161506	0	0.302032	0.39151	0.165545	0.255089	0.806055	0.272691	0.0954659	0.23861
4655589..4655914	16	4655589	4655914	Vasn	intron	15807	NM_139307	0.352213	0.096808	0	0	0.217418	0.121814	1.06985	0	0	0.0585029	0.151016	0.195755	0.165545	0.17006	0.134343	0.163614	0.190932	0
4656361..4656559	5	4656361	4656559	Fzd1	Intergenic	101756	NM_021457	0.140885	0.193616	0.327799	0	0.217418	0.243627	0.458509	0	0	0.234012	0.302032	0.0978776	0	0	0.134343	0.109076	0.286398	0.159073
4659110..4659308	7	4659110	4659308	Brsk1	3' UTR	16679	NM_001003920	0.140885	0.193616	0.819498	1.37842	0.108709	0	0.152836	0.184175	0.161506	0.234012	0.377541	0.0978776	0.662182	0.255089	0.268685	0.381767	0	0.23861
4661672..4661870	13	4661672	4661870	Akr1e1	Intergenic	-53361	NM_018859	0.422656	0.871272	1.1473	0.250622	0.652255	0.852695	0.611345	0.552526	0.484517	0.936046	0.453049	0.0978776	0.496636	0.595209	0.53737	0.599919	0.381864	0.318146
4661844..4662110	1	4661844	4662110	Mrpl15	Intergenic	113830	NM_025300	1.26797	1.2585	1.1473	0.751865	1.08709	0.487254	0.611345	0.368351	0.969034	1.40407	0.528557	0.39151	1.15882	0.0850298	0.940398	0.599919	0.47733	0.954439
4661981..4662179	13	4661981	4662179	Akr1e1	Intergenic	-53670	NM_018859	0.140885	0.096808	0.491699	0.375932	0.543546	0	0.458509	0.920876	0	0.643532	0.302032	0.195755	0.496636	0.425149	0.671713	0.218153	0.381864	0.397683
4663276..4663474	1	4663276	4663474	Mrpl15	Intergenic	112432	NM_025300	1.12708	0.290424	0.1639	0.125311	0.108709	0.243627	0	0.184175	0.161506	0.40952	0.528557	0.489388	0.496636	0.510179	0.403028	0.436305	0.572796	0.23861
4664168..4664366	5	4664168	4664366	Fzd1	Intergenic	93949	NM_021457	0.140885	0.096808	0.1639	0.250622	0.326127	0	0.152836	0	0.323011	0.468023	0.226524	0.293633	0.331091	0.255089	0	0.163614	0.381864	0.318146
4665429..4665627	19	4665429	4665627	Gm960	intron	33140	NM_001033447	0.211328	0.096808	0.1639	0	0.760964	0	0	0.920876	0	0.351017	0.226524	0.293633	0	0	0	0.490843	0.190932	0.0795365
4666333..4666531	3	4666333	4666531	1110015O18Rik	Intergenic	-132276	NR_045272	2.67682	3.29147	1.3112	1.37842	0.543546	1.46176	1.98687	0.552526	1.93807	1.46257	0.604065	1.46816	0.496636	0.680239	0.806055	0.654458	1.71839	0.715829
4667077..4667275	19	4667077	4667275	Gm960	intron	31492	NM_001033447	0.211328	0.096808	0	0	0.434836	0.121814	0.458509	0.552526	0.161506	0.117006	0.302032	0.293633	0.331091	0	0	0.272691	0.190932	0.159073
4669838..4670036	13	4669838	4670036	Akr1e1	Intergenic	-61527	NM_018859	1.62018	2.4202	3.27799	2.00497	1.84805	2.43627	1.6812	4.23603	2.42259	1.57958	1.13262	1.37029	2.15209	1.87066	2.82119	1.03622	1.33652	1.19305
4670165..4670363	18	4670165	4670363	Jcad	intron	35337	NM_001081963	0.352213	0	0.491699	0.125311	0.326127	1.21814	0.458509	0.184175	0.484517	0.40952	0	0.0978776	0.496636	0.0850298	0	0.109076	0.0954659	0.23861
4670375..4670573	7	4670375	4670573	Tmem150b	intron	6210	NM_177887	0.352213	0.193616	0.819498	0.125311	0.217418	0	0.611345	0.184175	0.484517	0.292514	0.453049	0.39151	0	0.17006	0.268685	0.818072	0.0954659	0.0795365
4671828..4672026	11	4671828	4672026	Cabp7	TTS	-25146	NM_138948	0	0.193616	0	0	0.108709	0.121814	0.152836	0.552526	0.969034	0.117006	0.0755081	0.489388	0.165545	0	0.268685	0.0545381	0.381864	0.159073
4672451..4672649	6	4672451	4672649	Sgce	intron	24654	NM_011360	0.281771	0.677656	0.819498	0.626554	0.326127	0.852695	0.152836	0.184175	0.161506	0.40952	0.302032	0.0978776	2.31764	0.0850298	0.53737	0.436305	0.190932	0.0795365
4672480..4672678	3	4672480	4672678	1110015O18Rik	Intergenic	-126129	NR_045272	0.281771	0.193616	0.655598	0.125311	0.108709	0	0	0.552526	0	0.40952	0.377541	0.0978776	0	0.0850298	0.403028	0.327229	0.286398	0.159073
4676258..4676456	1	4676258	4676456	Mrpl15	Intergenic	99450	NM_025300	0.845312	0.387232	0	0.375932	1.08709	0.243627	0.305673	0.184175	0	0.175509	0.377541	0.0978776	0.662182	0.340119	0.134343	0.218153	0.190932	0.159073
4677474..4678955	8	4677474	4678955	Zfp958	Intergenic	65045	NM_145591	0.422656	0	1.4751	0	0.108709	0.243627	0.152836	0.184175	0	0.175509	0	0.0978776	0.165545	0.0850298	0	0	0	0.23861
4677914..4678112	7	4677914	4678112	Tmem150b	Intergenic	-1160	NM_177887	1.69062	1.54893	1.4751	1.00249	0.217418	0.974508	1.6812	0.736701	2.09957	0.40952	0.528557	0.293633	1.48991	0.680239	1.07474	0.327229	0.190932	0.556756
4677982..4678180	2	4677982	4678180	Bend7	intron	39204	NM_178663	4.7901	6.87337	5.24479	7.14272	4.89191	5.48161	7.79465	5.89361	6.62173	6.72783	6.41819	6.5578	5.463	6.20718	4.16462	3.54498	7.92367	5.72663
4679365..4679888	16	4679365	4679888	Coro7	promoter-TSS	93	NM_030205	0.493098	0.580848	0.655598	0.250622	0.760964	0.365441	0.152836	0	0.323011	0.175509	0.453049	0.293633	0.496636	0	1.07474	0.327229	0.47733	0
4681087..4681285	6	4681087	4681285	Sgce	intron	16018	NM_011360	0.140885	0	0.327799	0.125311	0	0	1.06985	0	0.161506	0.175509	0.302032	0.293633	0.165545	0.17006	0.403028	0.163614	0.190932	0.318146
4683793..4684536	16	4683793	4684536	Dnaja3	promoter-TSS	95	NM_023646	0.211328	0.096808	0	0.250622	0	0.730881	0.152836	0.184175	0.161506	0.117006	0.0755081	0.195755	0	0.0850298	0	0.163614	0.0954659	0.0795365
4688450..4688648	19	4688450	4688648	Gm960	intron	10119	NM_001033447	2.04284	2.4202	1.1473	0.751865	0.543546	2.07083	0.305673	1.28923	1.13054	0.760537	1.8877	1.17453	0.993273	1.36048	1.47777	0.818072	1.24106	1.27258
4688860..4689058	18	4688860	4689058	Jcad	Intergenic	54032	NM_001081963	2.18372	2.51701	1.8029	1.1278	0.326127	1.70539	0.917018	1.28923	2.58409	1.87209	1.43465	1.27241	0.993273	1.61557	0.806055	1.25438	1.14559	1.59073
4691152..4692005	7	4691152	4692005	Kmt5c	promoter-TSS	-150	NM_146177	5.21275	5.51806	5.40869	5.38837	4.23966	3.65441	5.65494	4.23603	3.39162	3.74418	4.22845	3.81722	3.14536	3.9964	6.58279	2.50875	4.58236	3.18146
4691847..4692045	4	4691847	4692045	Impad1	3' UTR	28507	NM_177730	0.352213	0.096808	0	0.626554	0.108709	0.121814	0.152836	0.184175	0.646023	0.292514	0.226524	0.195755	0.165545	0.255089	0.671713	0.272691	0.190932	0.159073
4696744..4697297	6	4696744	4697297	Sgce	promoter-TSS	183	NM_011360	2.88815	4.25955	0.983397	1.62904	0.652255	2.80171	3.05673	1.65758	1.77656	1.52107	1.66118	0.880898	1.48991	1.36048	0.53737	1.19984	1.14559	1.19305
4698114..4698654	19	4698114	4698654	Gm960	exon	284	NM_001033447	0.633984	0.774464	0.655598	0.626554	1.52193	0.852695	1.98687	0.920876	1.77656	1.11155	1.66118	1.46816	1.65545	0.765268	1.61211	0.654458	1.52745	1.51119
4698551..4698749	2	4698551	4698749	Bend7	intron	59773	NM_178663	0.0704426	0.290424	0.327799	0.125311	0	0.121814	0.917018	0	0.484517	0.117006	0.377541	0.489388	0.165545	0.0850298	0.134343	0.490843	0.286398	0.0795365
4698977..4699520	6	4698977	4699520	Peg10	intron	1943	NM_130877	1.54974	1.74254	0.655598	1.25311	0.434836	0.365441	0.458509	1.10505	0.807528	0.234012	0.679573	0.195755	1.15882	0.850298	0.268685	0.218153	0.190932	0.556756
4701452..4701650	16	4701452	4701650	Dnaja3	intron	17481	NM_023646	1.69062	1.64574	3.27799	1.50373	2.28289	0.974508	1.98687	2.9468	2.58409	1.34557	1.51016	2.34906	2.81427	1.87066	1.8808	0.981686	2.19572	1.35212
4702267..4702465	9	4702267	4702465	Gria4	intron	93868	NM_019691	0.140885	0.193616	0	0	0.108709	0	0	1.28923	0.161506	0.0585029	0.302032	0.195755	0.165545	0.17006	0	0.0545381	0.190932	0.23861
4702832..4703045	16	4702832	4703045	Nmral1	intron	16417	NM_026393	0.281771	0.290424	0.491699	0	0.217418	0	0.152836	0.184175	0.323011	0.175509	0.151016	0	0.331091	0.425149	0.134343	0.109076	0.0954659	0.0795365
4703680..4703933	7	4703680	4703933	Cox6b2	intron	697	NM_183405	0.140885	0.48404	0.327799	0	0	0.487254	0	0	0	0.175509	0.151016	0	0	0.255089	0.134343	0.109076	0.0954659	0.0795365
4703941..4704323	7	4703941	4704323	Cox6b2	TTS	372	NM_183405	0.0704426	0	0.1639	0.250622	0.217418	0	0	0	0	0.117006	0.151016	0.293633	0	0.0850298	0	0.218153	0.190932	0.0795365
4704884..4705082	12	4704884	4705082	Fam228a	intron	40206	NM_029107	1.4793	0.677656	2.29459	1.50373	1.41322	1.70539	2.44538	1.10505	1.29205	1.69658	2.26524	1.37029	0.993273	2.21078	1.74645	1.09076	1.71839	1.82934
4706352..4706550	15	4706352	4706550	C6	intron	29241	NM_016704	0.140885	0.290424	0	0.125311	0.434836	0.487254	0.152836	0	0	0.0585029	0.226524	0.195755	0	0.17006	0	0.163614	0.0954659	0.159073
4706684..4706882	19	4706684	4706882	Sptbn2	Intergenic	-4440	NM_021287	0.0704426	0.290424	0.327799	0	0.326127	0.365441	0.305673	0.920876	0.161506	0.40952	0.755081	0.489388	0.331091	0.17006	0.134343	0.436305	0.286398	0.715829
4708008..4708206	7	4708008	4708206	Cox6b2	intron	-3411	NM_183405	0.140885	0.096808	0	0	0.434836	0.243627	0.458509	0.552526	0.484517	0.175509	0.377541	0.293633	0	0.510179	0.268685	0.163614	0.0954659	0.477219
4709109..4709307	7	4709109	4709307	Cox6b2	exon	-4512	NM_183405	0	0.290424	0.327799	0.125311	0	0	1.06985	0.552526	0	0.117006	0.0755081	0.293633	0.331091	0.17006	0	0.327229	0.0954659	0
4709766..4709964	15	4709766	4709964	C6	exon	32655	NM_016704	0.140885	0.580848	0	0	0.217418	0.121814	0.152836	1.65758	0	0	0.226524	0.293633	0	0	0.134343	0.0545381	0	0.397683
4712170..4712368	19	4712170	4712368	Sptbn2	intron	1046	NM_021287	1.12708	0.580848	0.1639	0.125311	0	1.46176	0	0	0.646023	0.468023	0.528557	0.880898	0.662182	0.17006	0.403028	0.327229	0.668261	0.636292
4712514..4712712	4	4712514	4712712	Impad1	intron	7840	NM_177730	0.140885	0.290424	0	0.751865	0.434836	0	0.917018	0	0.161506	0.234012	0.226524	0.195755	0.165545	0.255089	0	0.490843	0	0.0795365
4712748..4712946	15	4712748	4712946	C6	intron	35637	NM_016704	0	0	0.327799	0.125311	0.326127	0.609068	0	0	0.323011	0.175509	0.0755081	0	0.165545	0	0.403028	0.218153	0	0
4712896..4713094	2	4712896	4713094	Bend7	intron	74118	NM_178663	0.0704426	0.096808	0	0.375932	0.978382	0.243627	0.458509	0	1.13054	0.175509	0.0755081	0	0.165545	0.17006	0.134343	0.218153	0	0
4716335..4716533	5	4716335	4716533	Fzd1	Intergenic	41782	NM_021457	0.352213	0	0	0.250622	0.434836	0.121814	0	0	0	0.702035	0	0.39151	0.331091	0.0850298	0.268685	0.218153	0.572796	0.159073
4716538..4716882	12	4716538	4716882	Fam228a	intron	28479	NM_029107	0.140885	0.193616	0.1639	0	0.217418	0.121814	0	0.184175	0.161506	0.234012	0.151016	0.195755	0.165545	0.17006	0.268685	0.218153	0.286398	0
4716967..4717165	2	4716967	4717165	Bend7	intron	78189	NM_178663	0.140885	0.096808	0	0	0.326127	1.21814	0	0.368351	0.323011	0.351017	0.226524	0.293633	0.496636	0.425149	0.134343	0.327229	0.190932	0.23861
4718244..4718442	1	4718244	4718442	Mrpl15	Intergenic	57464	NM_025300	0.281771	0	0.819498	0	0.108709	0.121814	0.611345	0	0.161506	0.468023	0.377541	0.195755	0.165545	0.0850298	0	0.490843	0.0954659	0.318146
4718846..4719044	6	4718846	4719044	Peg10	Intergenic	21639	NM_130877	0.211328	0.387232	0	0.125311	0.434836	0.121814	0	0	0	0.175509	0.151016	0.293633	0.331091	0.425149	0.403028	0.109076	0.190932	0.23861
4718945..4719383	16	4718945	4719383	Nmral1	5' UTR	192	NM_026393	0.281771	0.193616	0	0.375932	0.326127	0	0.458509	0	0	0.175509	0.151016	0.293633	0.662182	0	0.134343	0.109076	0.190932	0.23861
4719306..4719504	19	4719306	4719504	Sptbn2	intron	8182	NM_021287	0.140885	0.48404	0.1639	0.125311	0.217418	0	0.152836	0	0	0.0585029	0.0755081	0.195755	0	0.765268	0	0	0.286398	0
4719526..4719724	6	4719526	4719724	Peg10	Intergenic	22319	NM_130877	0.281771	0.290424	0	0.250622	0.217418	0	0.611345	0.184175	0.161506	0.175509	0.453049	0.195755	0	0.425149	0.671713	0.381767	0.0954659	0.23861
4719830..4720737	4	4719830	4720737	Impad1	5' UTR	169	NM_177730	0.281771	1.06489	0.1639	1.00249	1.41322	0.730881	0.764182	0.552526	0.646023	0.292514	0.302032	0.195755	0	0.425149	0.134343	0.272691	0.0954659	0.318146
4720481..4720679	10	4720481	4720679	Vip	Intergenic	-13257	NM_011702	0.211328	0.290424	0	0	1.1958	0	0.458509	0.184175	0.161506	0.468023	0.302032	0.195755	0.331091	0.595209	0.268685	0.218153	0.381864	0.23861
4722510..4722770	11	4722510	4722770	Nf2	intron	10498	NM_010898	0.493098	0	0	0.375932	0	0.121814	0.152836	0	0	0.40952	0.151016	0.489388	0.165545	0.255089	0.53737	0.163614	0.190932	0.556756
4722729..4722952	7	4722729	4722952	Fam71e2	promoter-TSS	31	NM_172895	2.39505	3.09786	3.44189	0.626554	0.978382	2.07083	0.305673	1.28923	0.646023	1.22856	1.81219	2.74057	0.827727	1.10539	2.01514	1.96337	1.62292	1.43166
4724290..4724488	2	4724290	4724488	Sephs1	Intergenic	-78221	NM_175400	3.66302	2.12978	1.3112	0.751865	1.30451	1.33995	0.764182	0.920876	2.7456	1.87209	1.81219	1.56604	2.64873	1.10539	2.55251	1.19984	1.52745	1.82934
4725536..4725734	17	4725536	4725734	4930517M08Rik	Intergenic	90655	NR_130984	1.69062	3.77551	3.44189	1.00249	0.978382	2.43627	1.98687	2.57845	1.13054	1.9306	2.49177	3.52359	2.15209	2.12575	3.08988	1.96337	3.34131	1.59073
4726147..4726967	16	4726147	4726967	Hmox2	intron	196	NM_010443	1.05664	1.06489	1.639	1.1278	0.652255	1.46176	1.06985	1.28923	0.807528	0.760537	0.377541	1.17453	0.331091	0.765268	1.74645	0.654458	0.954659	0.397683
4726507..4726705	1	4726507	4726705	Mrpl15	Intergenic	49201	NM_025300	0	0.193616	0.1639	0.125311	0.108709	0	0.305673	0	0.323011	0.117006	0.302032	0	0	0.17006	0	0.109076	0.0954659	0.159073
4727413..4727611	2	4727413	4727611	Sephs1	Intergenic	-75098	NM_175400	0.281771	0.387232	0.327799	0.501243	0	0.243627	0.764182	0.736701	2.09957	0.702035	0.528557	0.293633	0	0	0.134343	0.654458	0.190932	0.477219
4727869..4728067	8	4727869	4728067	Shcbp1	Intergenic	51599	NM_011369	0.211328	0.193616	0	0.250622	0.108709	0	0	0.184175	0	0.292514	0.302032	0	0	0.255089	0.403028	0.436305	0	0.0795365
4728206..4728814	7	4728206	4728814	Il11	intron	1233	NM_008350	0.633984	1.2585	0.1639	0.877176	0.108709	0.365441	0	0.552526	0.323011	0.292514	0.377541	0.587265	0.496636	0.0850298	0.134343	0.327229	0.286398	0.477219
4729146..4729344	7	4729146	4729344	Il11	intron	498	NM_008350	0.140885	0	0.1639	0.626554	0.434836	0.852695	0.152836	0.368351	0.161506	0.117006	0.0755081	0.685143	0.331091	0.255089	0.403028	0.109076	0.572796	0.0795365
4732381..4732579	13	4732381	4732579	Akr1e1	Intergenic	-124070	NM_018859	2.11328	2.51701	1.1473	2.00497	1.84805	3.65441	2.75105	1.84175	1.13054	1.52107	1.20813	2.05543	1.48991	0.680239	2.41817	0.87261	1.52745	1.7498
4732908..4733106	5	4732908	4733106	Fzd1	Intergenic	25209	NM_021457	0.0704426	0	0	0.125311	0.434836	0	0.305673	0.920876	0.161506	0.117006	0.151016	0.195755	0.331091	0	0	0.163614	0	0.23861
4733883..4734081	5	4733883	4734081	Fzd1	Intergenic	24234	NM_021457	0.281771	0.193616	0.1639	0.250622	0	0.487254	0	0.368351	0	0.234012	0	0.195755	0	0.0850298	0.134343	0.0545381	0	0.318146
4733948..4734146	19	4733948	4734146	Rbm4b	exon	-22478	NM_025717	0.281771	0.096808	0.491699	0.250622	0.652255	0.243627	0	0.552526	0	0.175509	0.679573	0.78302	0.165545	0.765268	0.134343	0.163614	0.859193	0.397683
4735664..4735862	16	4735664	4735862	Hmox2	intron	-5850	NM_010443	0.140885	0.580848	0.1639	0.125311	0.326127	0.487254	0.152836	0	0.323011	0.292514	0.226524	0	0.331091	0.255089	0.403028	0.163614	0.286398	0
4740771..4741326	7	4740771	4741326	Tmem238	exon	113	NM_029384	0.704426	0.387232	0.983397	0.501243	0.326127	0	0.458509	0	0	0.234012	0.0755081	0.293633	0.165545	0.17006	0	0.109076	0.0954659	0.318146
4741803..4742001	18	4741803	4742001	Gm10556	Intergenic	-70582	NR_045881	0.352213	0.193616	0.327799	0.250622	0.760964	0.730881	0.917018	0	0.323011	0.175509	0.0755081	0.39151	0.165545	0.17006	0.268685	0.381767	0.0954659	0.0795365
4742597..4742795	1	4742597	4742795	Mrpl15	Intergenic	33111	NM_025300	4.7901	4.93721	2.95019	3.63401	1.73935	3.16715	3.20956	3.49933	2.9071	2.16461	3.6999	2.15331	2.15209	2.63592	2.01514	2.12699	2.19572	2.62471
4744296..4744667	7	4744296	4744667	Rpl28	promoter-TSS	-85	NM_009081	0.140885	0.096808	0.327799	0	0.326127	0	0	0.184175	0.969034	0.234012	0.0755081	0	0.165545	0.17006	0.134343	0.109076	0	0.159073
4746816..4747014	15	4746816	4747014	C6	exon	69705	NM_016704	1.54974	1.2585	2.62239	2.00497	0.326127	1.94902	0.611345	1.10505	1.29205	1.05305	0.377541	0.587265	0.662182	0.17006	1.07474	0.490843	0.859193	0.397683
4749004..4749888	11	4749004	4749888	Nf2	5' UTR	101	NM_010898	0	0	0	0	0	0.365441	0	1.10505	0	0.0585029	0.302032	0.195755	0.165545	0.425149	0.268685	0.163614	0	0.318146
4749424..4749622	4	4749424	4749622	Impad1	Intergenic	-29070	NM_177730	0.493098	0.580848	0.491699	0.125311	0.543546	0.852695	0.305673	0.184175	0.323011	0.117006	0.226524	0.685143	0	0.0850298	0.134343	0.381767	0.190932	0.318146
4749878..4750076	4	4749878	4750076	Impad1	Intergenic	-29524	NM_177730	1.62018	1.74254	2.45849	1.00249	0.543546	2.07083	2.44538	1.65758	1.61506	0.936046	0.453049	1.56604	1.32436	0.595209	0.53737	0.87261	1.05013	0.636292
4751504..4751702	6	4751504	4751702	Peg10	Intergenic	54297	NM_130877	0.633984	0.290424	0.1639	1.00249	0.434836	0.121814	0	0.736701	0.323011	0.877543	0.906097	0.489388	0.496636	0.0850298	0.53737	0.599919	0.572796	0.795365
4752514..4752712	6	4752514	4752712	Peg10	Intergenic	55307	NM_130877	7.46692	7.2606	11.1452	10.5261	8.47931	10.3542	11.9212	7.91954	10.6594	7.19585	6.72022	8.90686	10.0983	6.03712	10.21	5.7265	7.35088	6.68107
4756181..4756989	19	4756181	4756989	Rbm4b	promoter-TSS	60	NM_025717	0.633984	0.48404	0	0.626554	0	0.121814	1.98687	0.184175	0.323011	0.292514	0.377541	0.293633	0.331091	0.0850298	0.268685	0.436305	0	0.397683
4757252..4758365	5	4757252	4758365	Fzd1	5' UTR	407	NM_021457	2.53593	2.71062	2.29459	1.1278	0.978382	1.58358	0.152836	0.552526	2.26108	1.57958	1.05711	1.85967	1.48991	0.680239	1.61211	1.47253	1.14559	1.27258
4758473..4758671	6	4758473	4758671	Peg10	Intergenic	61266	NM_130877	2.53593	1.64574	3.11409	3.63401	1.41322	2.43627	1.83404	3.13098	2.7456	2.51562	2.64278	1.56604	2.81427	3.23113	3.89593	1.74522	2.00478	2.06795
4758688..4758886	6	4758688	4758886	Peg10	Intergenic	61481	NM_130877	0.140885	0.290424	0.1639	0.125311	0	0	0	0	0	0	0.226524	0.293633	0.165545	0	0	0.163614	0.286398	0
4758958..4759446	1	4758958	4759446	Mrpl15	Intergenic	16605	NM_025300	0.211328	0.580848	0	0.250622	0.434836	0	0	0	1.13054	0	0.0755081	0.0978776	0	0	0	0.0545381	0.0954659	0
4760949..4761147	1	4760949	4761147	Mrpl15	Intergenic	14759	NM_025300	0.211328	0	0.491699	0.250622	0.326127	0.121814	0	0	0	0.175509	0.377541	0.195755	0	0.0850298	0.268685	0.218153	0.190932	0.23861
4763856..4764739	7	4763856	4764739	Ube2s	promoter-TSS	-356	NM_133777	0.0704426	0.290424	0	0	0	0	0.152836	0.184175	0	0.175509	0.226524	0	0.165545	0.17006	0	0.109076	0	0.23861
4764146..4764344	12	4764146	4764344	Fam228b	intron	11828	NM_175431	0.211328	0.290424	1.1473	0.250622	0.217418	0.121814	0.611345	0	0	0.234012	0.151016	0.587265	1.15882	0.255089	0	0.490843	0.190932	0.159073
4764199..4764397	11	4764199	4764397	Nipsnap1	Intergenic	-9656	NM_008698	0.0704426	0	0	0	0.217418	0.243627	0	0.184175	0	0.292514	0.226524	0.195755	1.15882	0	0.403028	0.109076	0.190932	0.318146
4765046..4765244	4	4765046	4765244	Impad1	Intergenic	-44692	NM_177730	0.281771	0.096808	0.327799	0.125311	0.434836	0.243627	0	0	0.161506	0.351017	0.226524	0.0978776	0.662182	0.255089	0.134343	0.218153	0.286398	0.0795365
4767718..4768135	19	4767718	4768135	Rbm4b	Intergenic	11402	NM_025717	0.0704426	0.193616	0.655598	0.501243	1.41322	0.365441	0.458509	0.184175	0.161506	0.468023	0.151016	0.195755	0.165545	0.0850298	0.134343	0.545381	0	0.159073
4768388..4768815	5	4768388	4768815	Fzd1	Intergenic	-10386	NM_021457	0.422656	0.387232	3.11409	0.250622	0.978382	1.21814	0.764182	1.84175	0.807528	0.760537	1.28364	0.978776	1.32436	0.850298	2.28382	0.927148	0.572796	1.11351
4768803..4769001	16	4768803	4769001	Hmox2	exon	11956	NM_010443	5.91718	8.13187	5.40869	4.26057	2.71773	3.77622	5.0436	4.05186	3.87614	4.56323	4.30396	6.36204	5.95964	5.95209	5.50804	4.52666	5.05969	3.57914
4770709..4771071	13	4770709	4771071	Akr1e1	Intergenic	-162480	NM_018859	4.7901	4.45317	7.70328	9.14769	7.82706	10.3542	12.0741	8.65624	7.10625	3.86119	3.39787	4.89388	3.47645	5.01676	9.40398	2.83598	4.00957	3.65868
4771778..4771976	13	4771778	4771976	Akr1e1	Intergenic	-163467	NM_018859	0.0704426	0.096808	0	0.125311	0.217418	0.243627	1.37553	0.552526	0	0.292514	0.302032	0.39151	0.331091	0.255089	0.134343	0.327229	0.286398	0.23861
4774450..4774980	11	4774450	4774980	Nipsnap1	intron	761	NM_008698	0.211328	0.096808	0	0.125311	0.434836	0.121814	0	0.184175	0.646023	0.0585029	0.604065	0.489388	0.662182	0.595209	0.268685	0.327229	0.190932	0.477219
4775414..4775612	4	4775414	4775612	Impad1	Intergenic	-55060	NM_177730	0.140885	0	0.983397	0.877176	0	0.121814	0	1.10505	0.484517	0.292514	0.0755081	0.489388	0.165545	0.595209	0.403028	0.327229	0.0954659	0.318146
4775493..4776079	1	4775493	4776079	Mrpl15	promoter-TSS	21	NM_025300	3.87434	6.48613	6.22818	4.88712	3.91353	6.82156	5.0436	6.26196	4.52216	3.27616	3.85091	3.52359	3.31091	4.25149	4.83633	1.96337	4.29597	2.94285
4775649..4776286	12	4775649	4776286	Fam228b	promoter-TSS	105	NM_175431	0.281771	0	0	0.125311	0	0.121814	0.458509	0	0.323011	0.40952	0.226524	0.0978776	0.331091	0.340119	0.403028	0.109076	0.286398	0.23861
4776333..4776531	18	4776333	4776531	Gm10556	Intergenic	-36052	NR_045881	0.211328	0.387232	0.491699	0.375932	0	0.121814	0.305673	0	0.807528	0.292514	0.151016	0.195755	0.165545	0.255089	0.53737	0.218153	0.0954659	0.23861
4777584..4777782	16	4777584	4777782	Cdip1	intron	11779	NM_025670	0.281771	0	0.1639	0.250622	0	0.243627	0	0.184175	0.161506	0.351017	0.302032	0.39151	0.165545	0	0.134343	0.218153	0.286398	0.397683
4778695..4778893	11	4778695	4778893	Nipsnap1	intron	4840	NM_008698	0.140885	0.193616	0.655598	1.50373	0.217418	0.121814	0	0	0.161506	0.0585029	0.151016	0.195755	0	0.17006	0	0	0.190932	0.159073
4779283..4779884	8	4779283	4779884	Shcbp1	promoter-TSS	-17	NM_011369	0.422656	0.096808	0	0.375932	0.217418	0.487254	0.305673	0.552526	0.484517	0.117006	0.604065	0	0.662182	0.340119	0.268685	0.272691	0.190932	0.159073
4782894..4783416	11	4782894	4783416	Mir6918	intron	-8193	NR_105883	0.140885	0.290424	0.1639	0.250622	0.326127	0.243627	0.611345	0.184175	0	0.175509	0.377541	0.489388	0.165545	0.340119	0.268685	0.327229	0.0954659	0.477219
4783002..4783200	7	4783002	4783200	Shisa7	intron	13197	NM_172737	6.48072	10.1648	7.70328	7.14272	4.13095	5.96886	4.89076	6.81449	3.71463	5.08975	3.85091	5.57902	4.80082	3.91137	4.56765	2.39968	5.91889	4.21544
4783243..4783441	1	4783243	4783441	Mrpl15	Intergenic	-7535	NM_025300	1.83151	2.51701	1.639	2.50622	1.95676	3.41078	3.05673	2.2101	1.45355	1.46257	0.679573	0.78302	1.48991	0.340119	2.28382	0.599919	1.05013	0.874902
4783879..4784077	16	4783879	4784077	Cdip1	intron	5484	NM_025670	0.704426	0.193616	0	0.125311	0.652255	0	1.06985	0.552526	0	0.234012	0.453049	0.587265	1.32436	0.510179	0.134343	0.272691	0.190932	0.636292
4784060..4784295	11	4784060	4784295	Mir6918	intron	-7170	NR_105883	8.1009	8.90634	9.01448	7.76927	6.73996	9.25783	8.71167	14.734	7.10625	8.83394	7.77734	9.78776	10.4294	8.50298	8.46358	6.65365	7.54181	8.58995
4785848..4786046	13	4785848	4786046	Akr1e1	Intergenic	-177537	NM_018859	0.140885	0.193616	0.819498	0.751865	0.217418	0	0	0.736701	0	0.292514	0.302032	0.195755	0.496636	0.0850298	0.134343	0.109076	0.572796	0
4785924..4786122	7	4785924	4786122	Shisa7	intron	10275	NM_172737	0.0704426	0.096808	0	0.125311	0	0.121814	0.458509	0.920876	0.484517	0.234012	0.302032	0.293633	0.165545	0.0850298	0.134343	0.381767	0.0954659	0.23861
4787809..4788007	18	4787809	4788007	Gm10556	Intergenic	-24576	NR_045881	0.422656	0.677656	1.639	0.877176	0.652255	1.21814	0.458509	1.28923	1.29205	0.351017	0.302032	0.0978776	0	0	0.134343	0.218153	0.190932	0.23861
4787848..4788449	7	4787848	4788449	Shisa7	exon	8149	NM_172737	0.140885	0	0	0.375932	0.326127	0	1.22269	0	0.646023	0.351017	0.302032	0.0978776	0.165545	0.425149	0.134343	0.218153	0.190932	0.23861
4789571..4790519	16	4789571	4790519	Cdip1	promoter-TSS	-104	NM_025670	0.633984	0.096808	0	0	0.108709	0.121814	0	0.184175	0	0.175509	0.377541	0.0978776	0	0	0	0.163614	0	0.397683
4791434..4791632	3	4791434	4791632	1110015O18Rik	Intergenic	-7175	NR_045272	0.281771	0.096808	1.1473	0	0	0.121814	0	0.184175	0	0.175509	0.453049	0.39151	0.331091	0.17006	0.268685	0.545381	0.0954659	0.23861
4791756..4791999	1	4791756	4791999	Lypla1	Intergenic	-6026	NM_008866	5.14231	6.48613	15.4066	14.0348	8.3706	14.374	14.0609	11.9714	8.23679	6.0258	5.73862	7.73233	5.95964	8.07783	11.1504	3.76313	6.68261	6.36292
4793507..4794398	19	4793507	4794398	Rbm4	promoter-TSS	-52	NM_009032	0.422656	0	0.1639	0	0.217418	0.121814	0	0	0	0.175509	0.377541	0.195755	0	0.17006	0	0.327229	0	0.318146
4793556..4793754	6	4793556	4793754	Ppp1r9a	Intergenic	-59665	NM_181595	1.83151	2.51701	0.983397	1.1278	1.52193	2.31446	0.611345	2.02593	1.61506	0.994549	1.73669	1.85967	0.827727	2.04072	1.61211	0.981686	1.62292	1.35212
4793902..4794100	6	4793902	4794100	Ppp1r9a	Intergenic	-59319	NM_181595	2.67682	5.51806	1.8029	2.00497	1.30451	2.07083	3.20956	2.39428	1.77656	2.0476	1.28364	0.685143	0.827727	0.765268	1.47777	1.09076	1.81385	0.556756
4794697..4794895	10	4794697	4794895	Syne1	Intergenic	-1053	NM_022027	3.16992	3.87232	4.75309	2.75684	3.47869	4.75073	3.66807	1.65758	2.26108	3.9782	4.00193	4.01298	5.463	4.08143	5.23936	2.61783	5.72796	1.98841
4795696..4795894	10	4795696	4795894	Syne1	promoter-TSS	-54	NM_022027	2.53593	3.29147	2.29459	2.25559	0.978382	1.21814	2.75105	0.552526	1.13054	1.46257	1.13262	1.85967	0.662182	1.02036	2.68685	1.30892	0.859193	1.67027
4796181..4796379	9	4796181	4796379	Gria4	promoter-TSS	-46	NM_019691	0.281771	0	0.491699	0	0	0.974508	0	0	0.323011	0.0585029	0.302032	0.293633	0.165545	0.255089	0.268685	0.0545381	0.190932	0.318146
4796608..4796806	7	4796608	4796806	Shisa7	promoter-TSS	-409	NM_172737	0.140885	0.96808	0.327799	0	0	0.243627	0.152836	0.368351	0.323011	0.292514	0.302032	0.587265	0.165545	0.340119	0.403028	0.381767	0.47733	0.159073
4796861..4797059	11	4796861	4797059	Thoc5	intron	1614	NM_172438	0.140885	0.193616	0	0.877176	0.217418	0.243627	0.305673	0	0.484517	0.526526	0.377541	0.293633	0.165545	0.255089	0	0.490843	0.381864	0.159073
4797514..4798288	1	4797514	4798288	Lypla1	promoter-TSS	-3	NM_008866	4.36744	3.77551	4.09749	4.13526	3.04386	3.53259	2.29254	4.60438	3.23011	3.15916	2.11423	3.13208	3.80755	2.97604	3.62725	1.79976	3.05491	2.3861
4799437..4799635	6	4799437	4799635	Ppp1r9a	Intergenic	-53784	NM_181595	2.25416	2.80743	2.13069	0.877176	1.30451	1.33995	1.83404	0.736701	0.807528	0.702035	1.20813	1.27241	1.98655	2.21078	1.8808	0.545381	1.24106	0.954439
4799947..4800145	4	4799947	4800145	Impad1	Intergenic	-79593	NM_177730	2.04284	1.45212	0.1639	0.375932	0.652255	0.243627	0.611345	1.4734	0.646023	0.40952	0.453049	1.27241	0.496636	0.850298	0.53737	0.708996	0.572796	0.556756
4800485..4800683	12	4800485	4800683	Sf3b6	Intergenic	-23830	NM_025323	0	0.096808	0.1639	0.125311	0	0.365441	0	1.65758	0.484517	0	0.226524	0.195755	0.496636	0	0	0.109076	0.0954659	0.159073
4801643..4801907	5	4801643	4801907	Fzd1	Intergenic	-43559	NM_021457	0.281771	0.580848	0.1639	0.751865	0	0.121814	0	0.368351	0.323011	0.81904	0.679573	0.39151	0.165545	0.255089	0.268685	0.163614	1.14559	0.318146
4802535..4803729	2	4802535	4803729	Sephs1	intron	522	NM_175400	0.140885	0.193616	0.327799	0.125311	0	0	0	0	0.161506	0.0585029	0.0755081	0.293633	0.165545	0.17006	0.268685	0.272691	0.0954659	0
4802669..4803032	19	4802669	4803032	Gm21992	exon	8783	NM_019869	0.422656	0.387232	0.1639	0.375932	0.217418	0.121814	1.06985	0.184175	0.161506	0.234012	0.528557	0.195755	0	0.0850298	0.268685	0.109076	0.47733	0.23861
4809028..4809226	2	4809028	4809226	Sephs1	intron	6517	NM_175400	0.493098	0	0	0	0	0.243627	0	0.184175	0.161506	0.292514	0.151016	0.293633	0	0.425149	0.53737	0.109076	0.286398	0.23861
4810158..4810356	9	4810158	4810356	Gria4	Intergenic	-14023	NM_019691	0.0704426	0.387232	0.655598	0.250622	0.543546	0.243627	0	0.184175	0.323011	0.234012	0.302032	0.293633	0	0.255089	0.134343	0.109076	0.286398	0.318146
4810889..4812184	19	4810889	4812184	Gm21992	promoter-TSS	97	NM_019869	0.281771	0.290424	0.1639	0.125311	0.108709	0.121814	0.458509	0.552526	0.969034	0.0585029	0.226524	0.293633	0.165545	1.36048	0.134343	0.163614	0.0954659	0.23861
4811146..4811344	3	4811146	4811344	1110015O18Rik	intron	12537	NR_045272	0.493098	0.096808	0.327799	1.1278	0.326127	0.121814	0.152836	0.552526	0.323011	0.643532	0.679573	0.685143	0.496636	0.17006	0.671713	0.708996	0.381864	0.636292
4813276..4813474	1	4813276	4813474	Lypla1	intron	15471	NM_008866	1.76107	1.35531	2.45849	1.87966	0.978382	0.974508	1.06985	1.4734	0.969034	1.28706	2.18974	1.37029	0.827727	0.935328	0.53737	1.1453	1.90932	1.11351
4814675..4814873	10	4814675	4814873	Syne1	intron	18925	NM_022027	0	0	0.327799	0.125311	0.326127	0.243627	0	1.10505	0.161506	0.234012	0.453049	0.195755	0.165545	0.340119	0	0.218153	0.381864	0.159073
4816440..4816638	19	4816440	4816638	Rbm14	Intergenic	-4905	NM_001290127	0.140885	0	0	0.125311	0	0	0	0	0	0.292514	0.302032	0.39151	0	0.255089	0.403028	0.163614	0.286398	0.397683
4816942..4817140	7	4816942	4817140	Isoc2b	intron	740	NM_026158	4.15612	5.51806	2.62239	2.38091	0.543546	2.92353	1.98687	3.86768	1.61506	1.75509	1.73669	1.56604	2.64873	1.44551	1.8808	0.927148	1.90932	1.51119
4817378..4818097	7	4817378	4818097	Isoc2b	promoter-TSS	43	NM_026158	0	0.290424	0	1.37842	0.108709	0	0.152836	0	0	0.117006	0.226524	0.293633	0.331091	0.255089	0.268685	0.0545381	0.0954659	0.397683
4817902..4818100	8	4817902	4818100	Shcbp1	Intergenic	-38434	NM_011369	0.986197	0.580848	0.491699	0.501243	0.652255	1.46176	0.611345	1.4734	0	0.877543	0.679573	0.78302	0.331091	0.510179	0.134343	0.436305	0.859193	0.715829
4818147..4818345	8	4818147	4818345	Shcbp1	Intergenic	-38679	NM_011369	0	0.48404	0.491699	0.375932	0.217418	0	0.305673	1.10505	0.646023	0.351017	0.302032	0.293633	0.165545	0.17006	0.134343	0.272691	0.381864	0.159073
4820316..4820514	1	4820316	4820514	Lypla1	intron	22511	NM_008866	0.422656	0.290424	0.655598	0	0.217418	0.487254	0.305673	0.184175	1.29205	0.760537	0.604065	0.978776	0.331091	0.935328	0.53737	0.708996	0.668261	0.636292
4820732..4821205	19	4820732	4821205	Rbm14	Intergenic	-9335	NM_001290127	0.0704426	0.096808	0	0.250622	0.543546	0.121814	0	1.10505	0	0.117006	0.377541	0.293633	0.165545	0.0850298	0	0.327229	0.190932	0.159073
4823374..4823623	2	4823374	4823623	Phyh	intron	-16543	NM_010726	1.62018	3.00105	0.983397	0.375932	0.652255	0.609068	0.917018	1.10505	0.646023	0.468023	0.981606	0.195755	0.165545	0.680239	0.268685	0.490843	0.286398	0.636292
4824007..4824593	12	4824007	4824593	Sf3b6	promoter-TSS	-114	NM_025323	0.281771	0.096808	1.1473	0.125311	0.326127	0.487254	0.458509	0	0.161506	0.175509	0.377541	0.39151	0.331091	0.340119	0	0.381767	0.190932	0.23861
4825578..4825793	17	4825578	4825793	Arid1b	Intergenic	-169388	NM_001085355	0.352213	0.096808	0.1639	0	0	0.243627	0.305673	0.184175	0.161506	0.234012	0.226524	0.39151	0	0.765268	0.134343	0.381767	0.190932	0.159073
4827820..4828018	8	4827820	4828018	Shcbp1	Intergenic	-48352	NM_011369	1.33841	1.93616	0.983397	1.1278	1.30451	0.974508	0.764182	1.84175	1.45355	2.1061	2.26524	2.74057	1.98655	1.7006	1.8808	2.01791	2.57758	1.51119
4827965..4829031	7	4827965	4829031	Isoc2a	promoter-TSS	-157	NM_001101598	1.97239	2.71062	1.3112	1.37842	0.434836	0.243627	1.98687	1.84175	1.29205	1.11155	0.604065	0.978776	0.662182	1.95569	1.07474	0.436305	0.763727	1.11351
4828006..4828204	1	4828006	4828204	Tcea1	intron	-19670	NM_011541	0.352213	0.193616	0	0	0.543546	0.121814	0.611345	0.552526	0	0.526526	0.453049	0.39151	0.331091	0.595209	0	0.381767	0.47733	0.318146
4828800..4829178	16	4828800	4829178	4930562C15Rik	Intergenic	-6427	NM_030192	2.74726	3.38828	4.26139	5.01243	4.45707	4.99435	6.41913	4.42021	4.84517	5.32376	4.07744	3.13208	2.81427	3.57125	3.49291	2.34514	3.72317	4.69266
4829067..4829302	18	4829067	4829302	Gm10556	intron	16701	NR_045881	0.352213	0.580848	0.1639	1.00249	0.108709	0	0.152836	0	0	0.0585029	0.151016	0.489388	0.165545	0.17006	0.53737	0.218153	0.381864	0
4829182..4829704	16	4829182	4829704	4930562C15Rik	Intergenic	-5973	NM_030192	0.845312	0.193616	0.327799	0.125311	0.217418	0.609068	0.305673	1.10505	0.484517	0.234012	0.528557	0.195755	0.331091	0.595209	0	0.218153	0.286398	0.318146
4829276..4829474	19	4829276	4829474	Ccs	intron	9947	NM_016892	0.0704426	0	0.1639	0.877176	0	0	0.611345	0.184175	0.161506	0	0.151016	0.195755	0	0.765268	0.268685	0.218153	0	0.0795365
4831218..4831447	3	4831218	4831447	1110015O18Rik	Intergenic	32625	NR_045272	0.563541	0.387232	0.327799	1.25311	0.108709	0.365441	0.152836	0.184175	0	0.175509	0	0.78302	0.496636	0.255089	0.403028	0.218153	0.286398	0.318146
4838859..4839061	2	4838859	4839061	Phyh	Intergenic	-1082	NM_010726	2.53593	3.29147	1.1473	0	0.326127	0.609068	0.458509	0.736701	0.969034	0.643532	0.528557	0.685143	0.827727	0.765268	0.53737	0.654458	0.381864	0.556756
4838952..4839150	8	4838952	4839150	Shcbp1	Intergenic	-59484	NM_011369	4.297	5.32444	5.24479	7.14272	3.26127	6.3343	7.94749	6.99866	5.00668	4.50472	3.39787	4.11086	4.80082	2.29581	6.98581	3.27229	4.00957	3.02239
4838999..4839197	6	4838999	4839197	Ppp1r9a	Intergenic	-14222	NM_181595	0.140885	0.096808	0.491699	0.250622	0.543546	0.852695	0.305673	0.736701	0.807528	0.351017	0.453049	0.685143	0.165545	0.510179	0.403028	0.545381	0.572796	0.159073
4839143..4839605	19	4839143	4839605	Ccdc87	promoter-TSS	8	NM_207268	0.140885	0.193616	0.1639	0.125311	0	0.121814	0	0.552526	0	0.0585029	0.302032	0.0978776	0	0.425149	0.134343	0.218153	0.0954659	0.0795365
4839847..4840310	2	4839847	4840310	Phyh	promoter-TSS	37	NM_010726	0.281771	0.48404	1.4751	0.125311	0.434836	0	0	0	0	0.234012	0.151016	0.39151	0.165545	0.0850298	0.403028	0.490843	0.0954659	0.0795365
4840210..4840408	8	4840210	4840408	Shcbp1	Intergenic	-60742	NM_011369	3.16992	3.87232	4.75309	2.75684	2.50031	4.75073	3.51524	4.23603	3.39162	2.92514	1.81219	1.85967	3.31091	2.80598	5.91107	1.8543	1.81385	1.98841
4840941..4841139	18	4840941	4841139	Gm10556	intron	28556	NR_045881	0.281771	0	0.1639	0	0	0	0	0	1.61506	0.0585029	0	0.0978776	0.165545	0	0	0.0545381	0	0.0795365
4841140..4841338	10	4841140	4841338	Syne1	intron	-16988	NM_022027	0.281771	0	0.327799	0	0.217418	0	0	0	0.323011	0.0585029	0	0.0978776	0.165545	0	0.134343	0.0545381	0	0.0795365
4841927..4842125	5	4841927	4842125	Fzd1	intron	-83810	NM_021457	0.140885	0.096808	0	0.250622	0	0.365441	0.458509	0.920876	0.646023	0.117006	0	0.195755	0.165545	0.255089	0.134343	0.109076	0	0.159073
4842217..4842415	11	4842217	4842415	Ap1b1	intron	-5208	NM_007454	0.0704426	0.48404	0.327799	0	0.434836	0	0	0	0	0.0585029	0	0.0978776	0	0.17006	0	0.0545381	0	0.0795365
4843326..4843524	10	4843326	4843524	Syne1	intron	-14802	NM_022027	0.352213	0.193616	1.1473	0.250622	0.108709	0	0	0	0.161506	0.40952	0.453049	0.489388	0	0.0850298	0.134343	0.109076	0.572796	0.477219
4843432..4843701	2	4843432	4843701	Phyh	intron	3525	NM_010726	0.140885	0.290424	0.1639	0.375932	0	0.121814	0	0.368351	0.646023	0.234012	0.302032	0.293633	0.165545	0	1.07474	0.218153	0.0954659	0.397683
4845282..4845480	11	4845282	4845480	Ap1b1	intron	-2143	NM_007454	0.633984	0.96808	0.983397	0.626554	1.08709	1.33995	3.05673	1.65758	1.61506	1.52107	0.453049	0.78302	1.48991	1.02036	1.34343	0.327229	0.763727	1.27258
4846484..4846694	4	4846484	4846694	Impad1	Intergenic	-126136	NM_177730	2.81771	2.80743	1.1473	2.63153	3.15256	3.28897	3.82091	1.84175	2.9071	2.28161	3.09583	3.71935	1.98655	2.46586	4.83633	2.18153	3.15038	2.46563
4847547..4848525	1	4847547	4848525	Tcea1	promoter-TSS	261	NM_011541	0.211328	0.096808	0	0.250622	0.326127	0.609068	0	0	0.323011	0.117006	0.151016	0.0978776	0	0	0	0.218153	0.0954659	0
4847549..4847747	12	4847549	4847747	Fkbp1b	intron	753	NM_016863	0.0704426	0.387232	0	1.25311	0.434836	0.365441	0	0	0.646023	0.117006	0.151016	0.0978776	0	0.0850298	0.403028	0.218153	0.0954659	0
4847648..4847887	11	4847648	4847887	Ap1b1	exon	244	NM_007454	0	0	0	0.250622	0.217418	0	0	0	0	0.117006	0.151016	0.0978776	0	0	0	0.218153	0.0954659	0
4847955..4848153	11	4847955	4848153	Nefh	promoter-TSS	13	NM_010904	0.281771	0.290424	0.655598	1.00249	0.326127	1.33995	0.305673	0.368351	0.484517	0.526526	1.28364	0.685143	1.32436	1.95569	1.07474	0.436305	1.14559	0.556756
4849330..4849528	7	4849330	4849528	Zfp628	Intergenic	-17390	NM_170759	0.140885	1.06489	0.327799	0	0.434836	0	0.611345	0	0	0.292514	0.302032	0.195755	0.331091	0.17006	0.268685	0.327229	0.190932	0.159073
4849400..4849598	4	4849400	4849598	Impad1	Intergenic	-129046	NM_177730	0	0	0	0.375932	0	0	0.152836	0	0	0.292514	0.302032	0.195755	0.165545	0	0.268685	0.327229	0.190932	0.159073
4849941..4850300	12	4849941	4850300	Wdcp	promoter-TSS	12	NM_173416	3.24036	4.16274	3.60579	4.00995	3.04386	4.5071	2.59822	3.86768	4.36065	5.14825	4.83252	4.40449	4.30418	4.42155	2.55251	3.54498	4.4869	4.29497
4849945..4850143	4	4849945	4850143	Impad1	Intergenic	-129591	NM_177730	3.52213	7.64783	2.29459	2.25559	2.06547	3.16715	2.13971	4.23603	2.26108	2.16461	2.18974	2.93633	1.32436	2.38083	2.01514	2.12699	1.81385	2.30656
4850507..4850705	2	4850507	4850705	Phyh	intron	10564	NM_010726	0.140885	0.096808	0	0	0.108709	0	0.152836	0	0	0.175509	0.151016	0.0978776	0.331091	0	0	0.109076	0.0954659	0.159073
4850583..4850868	7	4850583	4850868	Zfp628	Intergenic	-16093	NM_170759	0.633984	0	0.327799	0.250622	0.217418	0.121814	0.917018	0.184175	0.646023	0.175509	0.151016	0.0978776	0.165545	0.0850298	0.134343	0.109076	0.0954659	0.159073
4851117..4851315	10	4851117	4851315	Syne1	intron	-7011	NM_022027	0.281771	0.193616	0	0.250622	0.108709	0	0	0	0	0.175509	0.151016	0.0978776	0.165545	0.17006	0.134343	0.109076	0.0954659	0.159073
4852508..4852706	17	4852508	4852706	Arid1b	Intergenic	-142467	NM_001085355	0.352213	0.096808	0.1639	0.375932	0.108709	0.121814	0.305673	0	0.484517	0.175509	0.302032	0	0.331091	0.0850298	0	0.218153	0.190932	0
4852678..4853306	6	4852678	4853306	Ppp1r9a	promoter-TSS	-328	NM_181595	0	0.096808	1.4751	0.125311	0.108709	0.121814	0	0	0	0.175509	0.302032	0	0	0.17006	0.134343	0.218153	0.190932	0
4852866..4853064	11	4852866	4853064	Nefh	intron	-4898	NM_010904	0.211328	0.096808	0	0.501243	0.543546	0.121814	1.22269	0.368351	0.323011	0.40952	0.302032	0.195755	0.662182	0.0850298	0	0.490843	0.286398	0
4853544..4853822	6	4853544	4853822	Ppp1r9a	intron	363	NM_181595	1.83151	1.54893	1.639	0.501243	1.84805	1.33995	3.51524	3.49933	1.29205	1.63808	1.51016	0.489388	0.993273	0.935328	1.61211	1.25438	1.14559	0.715829
4854973..4855663	19	4854973	4855663	Ctsf	exon	189	NM_019861	0.352213	0.096808	0	0.125311	0.108709	0.974508	0.152836	0	0.484517	0.234012	0.302032	0	0	0.255089	0.403028	0.109076	0.190932	0.159073
4855209..4855407	12	4855209	4855407	Wdcp	intron	5199	NM_173416	0.140885	0.193616	0	0.250622	0.217418	0.609068	0.305673	0.552526	0.484517	0.117006	0.151016	0	0.165545	0.510179	0.134343	0.0545381	0.0954659	0.0795365
4856987..4857185	3	4856987	4857185	1110015O18Rik	Intergenic	58378	NR_045272	1.33841	1.54893	2.13069	2.25559	1.1958	1.94902	1.22269	1.28923	0.323011	1.28706	1.28364	1.37029	1.15882	0.680239	1.34343	0.654458	1.52745	1.19305
4857067..4857265	17	4857067	4857265	Arid1b	Intergenic	-137908	NM_001085355	0.140885	0.096808	0	0.125311	0	0.609068	0.305673	0	0	0.175509	0.226524	0.39151	0	0.17006	0.53737	0.218153	0.381864	0.0795365
4857429..4857749	3	4857429	4857749	1110015O18Rik	Intergenic	58881	NR_045272	0.986197	0.387232	0	0.501243	0.869673	0.121814	0	0.552526	1.29205	0.468023	0.528557	0.39151	0.662182	0.17006	0	0.218153	0.572796	0.397683
4858047..4858245	7	4858047	4858245	Zfp628	Intergenic	-8673	NM_170759	8.87577	17.4254	16.5539	14.912	9.34898	16.8103	16.6592	11.4189	14.8585	17.0243	14.0445	15.171	20.5276	13.4347	18.808	10.035	16.0383	13.5212
4859008..4859372	2	4859008	4859372	Phyh	intron	19148	NM_010726	0.352213	0.193616	0	0	0	0.243627	0.152836	0.184175	0	0.117006	0.0755081	0.39151	0.165545	0.17006	0	0.0545381	0.286398	0.159073
4859486..4859684	7	4859486	4859684	Zfp628	Intergenic	-7234	NM_170759	0.281771	0.096808	0.327799	0.626554	0	0.121814	0.305673	0	0	0.117006	0.226524	0.293633	0.165545	0.17006	0.134343	0.163614	0.381864	0
4861721..4861919	16	4861721	4861919	Ubald1	intron	18031	NM_145359	0.493098	0.48404	0.491699	1.62904	0.108709	0.121814	0.152836	0	0.323011	0.292514	0.151016	0	0.496636	0.510179	0.134343	0.109076	0.190932	0.0795365
4861938..4862172	17	4861938	4862172	Arid1b	Intergenic	-133019	NM_001085355	1.40885	1.54893	0.655598	0.250622	0.543546	0.974508	0	0.736701	0.323011	0.351017	0.377541	0.880898	0.331091	0.255089	0.403028	0.327229	0.572796	0.477219
4861983..4862181	5	4861983	4862181	Fzd1	intron	-103866	NM_021457	0.352213	0.580848	0.327799	1.00249	0.434836	0.609068	0	0.552526	0.161506	0.0585029	0.0755081	0.293633	0.165545	0	0	0	0.286398	0.0795365
4863005..4863203	16	4863005	4863203	Ubald1	exon	16747	NM_145359	0.140885	0	0.1639	0.877176	0.217418	0.243627	0.152836	0	0	0.175509	0.302032	0.489388	1.15882	1.02036	0.268685	0	0.190932	0.636292
4863774..4863981	11	4863774	4863981	Nefh	intron	-15811	NM_010904	6.12851	7.93825	8.85058	17.6688	9.67511	13.8867	11.6156	14.5498	7.10625	6.55232	5.88963	6.45992	8.11173	4.8467	7.79187	3.87221	8.401	3.89729
4864346..4864656	12	4864346	4864656	Wdcp	TTS	14392	NM_173416	4.71966	4.35636	8.35888	4.88712	4.7832	5.60342	4.89076	4.60438	2.26108	4.68023	4.90803	3.71935	5.29745	6.5473	6.71713	2.61783	5.34609	3.42007
4866559..4867091	7	4866559	4867091	Zfp628	promoter-TSS	6	NM_170759	4.57877	5.80848	4.91699	4.00995	2.3916	3.89803	3.51524	4.78856	3.06861	3.45167	3.17134	3.62147	4.46973	4.33652	4.03028	1.74522	4.39143	2.62471
4866888..4867086	11	4866888	4867086	Nefh	intron	-18920	NM_010904	0.563541	0.774464	0.1639	0.250622	0	0.487254	0.458509	0.184175	0.323011	0.292514	0.0755081	0.293633	0.331091	0.255089	0.671713	0.327229	0	0.23861
4867223..4867421	16	4867223	4867421	Ubald1	exon	12529	NM_145359	0.704426	0.096808	0.327799	0	0.217418	0.974508	0.611345	0.184175	0.161506	0.40952	0.226524	0.195755	0	0.255089	0	0.218153	0.0954659	0.397683
4867734..4867932	1	4867734	4867932	Tcea1	intron	19424	NM_011541	0.704426	0.96808	0.327799	1.1278	0.326127	0.487254	0.458509	0.368351	0.323011	0.351017	0.377541	0.587265	0.496636	0.17006	0	0.218153	0.668261	0.23861
4867785..4867983	4	4867785	4867983	Impad1	Intergenic	-147431	NM_177730	0.0704426	0.48404	0.1639	0.501243	0.434836	0.487254	0.611345	0.552526	0.323011	0.585029	0.302032	0.39151	0.165545	0.255089	0	0.218153	0.47733	0.397683
4868297..4868632	17	4868297	4868632	Arid1b	Intergenic	-126609	NM_001085355	0.774869	2.51701	0.819498	0.877176	0.326127	0.365441	0.305673	0.552526	0	0.526526	0.453049	0.293633	0.496636	0.425149	0.53737	0.436305	0.0954659	0.556756
4868809..4869007	15	4868809	4869007	Mroh2b	intron	20171	NM_001166066	5.70585	6.19571	6.06428	6.39085	4.89191	6.21249	7.33614	4.97273	6.62173	2.98365	3.24685	2.54482	2.31764	3.23113	3.62725	1.8543	3.81864	1.82934
4871519..4871717	2	4871519	4871717	Ucma	Intergenic	-25550	NM_026754	0.140885	0.290424	0	0.125311	0	0	0.305673	0	0.484517	0.175509	0	0	0	0	0.134343	0.0545381	0.0954659	0
4873819..4874017	4	4873819	4874017	Impad1	Intergenic	-153465	NM_177730	0.140885	0	0.1639	0.125311	0	1.09632	0.458509	0.184175	0.161506	0.292514	0.453049	0.195755	0	0.17006	0.134343	0.327229	0	0.477219
4873934..4874405	6	4873934	4874405	Ppp1r9a	intron	20850	NM_181595	0	0.193616	0	0.375932	0.108709	0.121814	0.458509	0	0.323011	0.117006	0.226524	0.0978776	0.331091	0	0	0.218153	0	0.159073
4876917..4877115	11	4876917	4877115	Ap1b1	intron	-9811	NM_007454	0.140885	0.096808	0	0.375932	0.108709	0.365441	0.152836	0.736701	0.484517	0.117006	0	0.489388	0	0.17006	0.134343	0.327229	0.190932	0
4878349..4879059	19	4878349	4879059	Zdhhc24	promoter-TSS	14	NM_027476	6.19895	6.77656	9.83397	8.27051	5.32675	9.62327	8.86451	7.36701	5.81421	6.84484	9.96707	9.20049	11.9193	6.88742	6.98581	5.07205	9.83299	7.31736
4878656..4878854	10	4878656	4878854	Syne1	intron	20528	NM_022027	3.73346	4.16274	4.26139	3.13277	3.04386	5.11617	7.18331	4.60438	3.55313	2.63263	2.86931	2.74057	3.80755	2.63592	2.82119	1.8543	2.95944	2.22702
4879577..4880475	16	4879577	4880475	Ubald1	promoter-TSS	-175	NM_145359	0	0.290424	0.983397	0	0	0	0	0.184175	0.646023	0.0585029	0.377541	0.39151	0	0.425149	0.134343	0.436305	0.190932	0.0795365
4879973..4880171	13	4879973	4880171	Akr1e1	Intergenic	-271662	NM_018859	0.0704426	0	0.327799	0	0.108709	0.243627	0	0.184175	0	0.175509	0.453049	0.0978776	0.496636	0	0.134343	0.381767	0	0.23861
4880484..4880900	16	4880484	4880900	Ubald1	promoter-TSS	-841	NM_145359	5.70585	6.19571	4.91699	5.01243	3.26127	4.62892	5.19643	2.76263	3.55313	4.32921	5.13455	5.6769	4.80082	5.35688	4.16462	3.27229	5.91889	3.73822
4881037..4881290	12	4881037	4881290	Mfsd2b	promoter-TSS	1	NM_001033488	0.352213	1.06489	0.327799	0	0.108709	0.365441	0.152836	0	0.161506	0.292514	0.377541	0.78302	0.331091	0.17006	0	0.381767	0.381864	0.477219
4881251..4881449	15	4881251	4881449	Mroh2b	exon	32613	NM_001166066	0.140885	0.193616	0.1639	0.125311	0	0.243627	0.305673	0	0.323011	0.175509	0.151016	0.293633	0.496636	0.340119	0	0.163614	0.286398	0.0795365
4883909..4884107	2	4883909	4884107	Ucma	Intergenic	-13160	NM_026754	0.0704426	0.387232	0.1639	0.877176	0.217418	0	0	0	1.61506	0.351017	0.0755081	0.0978776	0.165545	0.0850298	0.268685	0.272691	0.0954659	0.0795365
4885828..4886096	16	4885828	4886096	Mgrn1	promoter-TSS	-138	NM_029657	0.281771	0.096808	0.1639	0	0	1.33995	0.152836	0	0.161506	0.468023	0.302032	0.0978776	0.331091	0.765268	0.268685	0.327229	0.0954659	0.318146
4886205..4886872	16	4886205	4886872	Mgrn1	intron	439	NM_029657	0.352213	0.387232	0.327799	0	0.760964	0.974508	0.152836	0.184175	0	0.468023	0.302032	0.0978776	0.331091	0.17006	0	0.327229	0.0954659	0.318146
4886653..4887281	11	4886653	4887281	Ap1b1	5' UTR	140	NM_007454	0.352213	0.290424	0	0.125311	0.652255	0	0.611345	0	0.484517	0.351017	0.0755081	0.489388	0.662182	0.255089	0	0.272691	0.190932	0.318146
4886791..4886989	15	4886791	4886989	Mroh2b	intron	38153	NM_001166066	0.211328	0.096808	0.491699	0.250622	0.326127	0.121814	0.152836	0	0.323011	0.234012	0.453049	0	0	0	0.403028	0.109076	0.47733	0
4887230..4887428	15	4887230	4887428	Mroh2b	intron	38592	NM_001166066	0.211328	0.193616	0.327799	0	0	0	0	0	0	0.468023	0.151016	0.195755	0	0.255089	0	0.218153	0	0.477219
4888336..4888534	7	4888336	4888534	Ssc5d	intron	10989	NM_173008	0.211328	0	0.1639	0	0.108709	0.609068	0.152836	1.28923	0.323011	0.351017	0.302032	0.880898	0.331091	0.255089	0	0.545381	0.286398	0.477219
4890639..4890837	1	4890639	4890837	Tcea1	Intergenic	42329	NM_011541	0.845312	0.387232	0.327799	0	0.326127	0.365441	0.152836	0	0.161506	0.351017	0.377541	0.195755	0.993273	0.255089	1.07474	0.327229	0.381864	0.0795365
4890663..4890861	2	4890663	4890861	Ucma	Intergenic	-6406	NM_026754	1.4793	2.32339	0.491699	0.375932	1.08709	0.487254	0.764182	0.552526	0.323011	0.643532	0.151016	0.880898	0.662182	0.425149	0.671713	0.490843	0.381864	0.556756
4890928..4891126	17	4890928	4891126	Arid1b	Intergenic	-104047	NM_001085355	0.352213	0.580848	0	0.125311	0.326127	1.09632	0.764182	0	0	0.117006	0.0755081	0.489388	0	0.17006	0	0.327229	0.0954659	0.159073
4891732..4891972	7	4891732	4891972	Ssc5d	intron	14406	NM_173008	4.93098	6.38933	8.03108	6.01492	7.1748	9.98871	4.12658	5.89361	3.71463	7.02035	7.32429	7.04718	10.5949	5.44191	6.17976	4.5812	7.54181	6.12431
4892238..4892436	16	4892238	4892436	Mgrn1	intron	6237	NM_029657	0.211328	0.387232	0.327799	0	0	0.487254	0.152836	0	0.161506	0.234012	0.377541	0.195755	0.496636	0.0850298	0	0.163614	0.286398	0.23861
4892997..4893195	16	4892997	4893195	Mgrn1	intron	6996	NM_029657	6.41028	6.67975	7.53938	5.63899	4.67449	7.79607	7.94749	7.73536	4.84517	4.62173	4.98354	5.28539	3.97309	4.59161	6.3141	3.21775	3.9141	5.56756
4893854..4894052	1	4893854	4894052	Tcea1	Intergenic	45544	NM_011541	1.19752	2.80743	1.3112	1.62904	1.41322	2.55808	1.98687	2.02593	2.26108	0.760537	1.13262	0.489388	1.15882	1.02036	0.403028	0.981686	0.572796	0.477219
4894931..4895420	7	4894931	4895420	Ssc5d	exon	17730	NM_173008	0.0704426	0.096808	0.327799	0.125311	0.217418	0.121814	0.305673	1.65758	0	0.351017	0.0755081	0	0.165545	0	0	0.109076	0.0954659	0.159073
4896234..4896432	5	4896234	4896432	Fzd1	intron	-138117	NM_021457	2.95859	3.5819	1.3112	0.751865	1.84805	0.609068	1.37553	0.736701	0.646023	1.34557	0.830589	1.7618	1.48991	1.19042	0.940398	1.1453	0.859193	1.35212
4896744..4897281	16	4896744	4897281	Mgrn1	intron	10913	NM_029657	3.87434	3.96913	3.93359	2.75684	2.50031	4.01985	7.03047	5.52526	3.71463	3.33466	3.32236	3.13208	2.15209	2.12575	4.56765	2.72691	2.67305	2.94285
4898003..4898201	18	4898003	4898201	Gm10556	Intergenic	85618	NR_045881	0.140885	0.096808	0.1639	0	0.108709	0	1.37553	0	0	0.292514	0.0755081	0	0.662182	0.17006	0.134343	0.218153	0.0954659	0
4898327..4898525	1	4898327	4898525	Tcea1	Intergenic	50017	NM_011541	0.422656	0.096808	0	0.877176	0.108709	0.121814	0	0	0	0.292514	0.226524	0.195755	0	0.0850298	0.134343	0.163614	0.286398	0.159073
4898350..4898574	11	4898350	4898574	Ap1b1	intron	11635	NM_007454	0.140885	0.193616	0	0.751865	0	0.487254	0	0	0.161506	0.292514	0.226524	0.195755	0.331091	0.255089	0.268685	0.163614	0.286398	0.159073
4898593..4898791	1	4898593	4898791	Tcea1	TTS	50283	NM_011541	0.140885	0.096808	0.819498	0.125311	0	0.974508	0.152836	0	0.484517	0.292514	0.226524	0.195755	0	0.0850298	0.268685	0.163614	0.286398	0.159073
4905027..4905225	1	4905027	4905225	Tcea1	intron	56717	NM_011541	0.352213	0.580848	0.491699	0	0.108709	0.243627	0	0	0.161506	0.81904	0.830589	0.293633	0.827727	0.765268	0.134343	0.381767	0.954659	0.318146
4905169..4905367	19	4905169	4905367	Bbs1	intron	1359	NM_001033128	4.01523	4.8404	1.96679	2.00497	0.978382	2.07083	0.764182	0.736701	2.7456	1.46257	1.13262	1.27241	1.821	1.36048	1.47777	1.1453	0.954659	1.19305
4905211..4905409	9	4905211	4905409	Gria4	Intergenic	-109076	NM_019691	0.211328	0.387232	0.983397	0.751865	0.326127	0.852695	0.152836	0.552526	0.323011	0.643532	0.151016	0.78302	0.496636	0	0.268685	0.436305	0.668261	0.23861
4906146..4906344	4	4906146	4906344	Impad1	Intergenic	-185792	NM_177730	1.4793	3.19466	0.491699	1.50373	0.434836	1.94902	0.458509	0.184175	1.61506	0.936046	0.453049	0.39151	0.331091	0.425149	0.806055	0.545381	0.572796	0.397683
4906427..4906625	19	4906427	4906625	Bbs1	TTS	101	NM_001033128	0.140885	0.193616	0	0.125311	0.326127	0.121814	0	0.368351	0.161506	0.117006	0.226524	0.195755	0	0.17006	0.134343	0.109076	0.190932	0.159073
4907916..4908720	17	4907916	4908720	Arid1b	Intergenic	-86756	NM_001085355	0.563541	0.387232	0.1639	1.00249	0.434836	0.121814	1.37553	0	0.646023	0.643532	0.377541	0.978776	1.15882	0.510179	0.268685	0.763534	0.381864	0.556756
4908702..4908900	1	4908702	4908900	Tcea1	intron	60392	NM_011541	0.211328	0	0	0	0.108709	0.121814	0	0	0	0.292514	0.151016	0.587265	0.165545	0.255089	0.134343	0.272691	0.286398	0.318146
4908731..4908929	19	4908731	4908929	Bbs1	intron	-2203	NM_001033128	0	0.290424	0.1639	0.250622	0	0.121814	0.458509	0.184175	0.161506	0.117006	0.604065	0	0.165545	0.255089	0.403028	0.327229	0.286398	0
4908748..4908946	2	4908748	4908946	Ucma	Intergenic	11679	NM_026754	0.0704426	0	0	0.751865	0	0	0.152836	0	0	0.175509	0.0755081	0	0.165545	0.0850298	0	0.0545381	0	0.159073
4908925..4909123	6	4908925	4909123	Ppp1r9a	intron	55704	NM_181595	0.211328	0.096808	0.1639	0	0.217418	0	0	0.552526	0	0.175509	0.0755081	0	0.165545	0.0850298	0	0.0545381	0	0.159073
4913797..4914621	12	4913797	4914621	Ubxn2a	5' UTR	117	NM_145441	6.48072	10.4553	4.75309	7.14272	5.21804	7.79607	5.65494	5.52526	5.32969	3.39317	4.53049	5.6769	3.642	5.10179	5.10502	3.70859	4.2005	3.65868
4914115..4914313	11	4914115	4914313	Ap1b1	intron	27387	NM_007454	0.0704426	0.096808	0.327799	0.125311	0.869673	0	0.152836	0.184175	0	0.292514	0.151016	0	0.331091	0.340119	0	0.218153	0	0.159073
4914282..4914480	18	4914282	4914480	Gm10556	Intergenic	101897	NR_045881	0.211328	0.290424	0	0	0	0.121814	0.458509	0.184175	0.161506	0.175509	0.528557	0.39151	0.496636	0.17006	0.268685	0.327229	0.286398	0.318146
4914755..4914989	12	4914755	4914989	Ubxn2a	promoter-TSS	-546	NM_145441	1.54974	3.6787	1.1473	1.25311	0.543546	0.609068	1.83404	1.10505	0.807528	0.585029	0.906097	0.78302	0.165545	0	0.940398	0.708996	0.668261	0.556756
4917545..4917975	2	4917545	4917975	Mcm10	intron	15630	NM_027290	7.74869	9.87441	11.6369	13.1576	7.60964	10.7196	13.7553	9.94547	6.94475	9.36046	9.13648	10.8644	12.2504	9.09819	9.94135	4.96297	9.73752	10.2602
4918356..4918554	6	4918356	4918554	Ppp1r9a	intron	65135	NM_181595	0.633984	0.48404	0.655598	1.1278	0.217418	0.487254	0.305673	0.184175	1.29205	0.468023	0.226524	0.195755	0.331091	0.510179	0.268685	0.327229	0.190932	0.23861
4918590..4918788	12	4918590	4918788	Ubxn2a	Intergenic	-4363	NM_145441	0.281771	0	0	0	0.217418	0.365441	0	0	0	0.468023	0.226524	0.195755	0	0.17006	0	0.327229	0.190932	0.23861
4919051..4919249	7	4919051	4919249	Sbk2	exon	-3200	NM_001146329	2.39505	3.00105	1.1473	1.37842	0.326127	1.70539	1.37553	1.84175	0.807528	0.877543	0.528557	1.46816	0.993273	0.935328	1.8808	1.09076	0.47733	0.874902
4920338..4920725	18	4920338	4920725	Gm10556	Intergenic	108048	NR_045881	0.140885	0.193616	0.327799	0.250622	0.652255	0.365441	0	0.184175	0	0.117006	0.0755081	0	0.993273	0.17006	0	0.163614	0	0
4921284..4922005	18	4921284	4922005	Gm10556	Intergenic	109161	NR_045881	0.845312	2.22658	1.1473	1.00249	0	0.974508	0.764182	0.920876	0.646023	0.702035	0.604065	0.0978776	0	0.0850298	0.403028	0.381767	0.572796	0.23861
4922857..4923055	16	4922857	4923055	Nudt16l1	intron	-16155	NM_025839	4.43789	4.35636	6.06428	3.88464	3.26127	4.38529	6.11345	7.73536	3.55313	3.62718	4.07744	4.11086	2.48318	4.25149	5.50804	3.05414	3.72317	3.261
4923814..4925092	12	4923814	4925092	Atad2b	5' UTR	294	NM_001099628	0.422656	0.193616	0.327799	0.375932	0	0.609068	0.611345	0.184175	0.161506	0.351017	0.151016	0.39151	0	0	0	0.218153	0.381864	0.159073
4924273..4924586	7	4924273	4924586	Sbk3	Intergenic	-1867	NM_001200041	0.774869	1.2585	1.639	1.50373	2.06547	2.80171	4.43225	2.2101	0.969034	2.86664	2.18974	1.85967	4.46973	2.38083	3.35856	0.927148	2.95944	1.98841
4928021..4928780	19	4928021	4928780	Dpp3	promoter-TSS	-114	NM_133803	0.140885	0.290424	0.327799	0.125311	0.108709	0.121814	0	0	0.323011	0.234012	0.151016	0.195755	0.331091	0.255089	0	0	0.0954659	0.397683
4929878..4930076	18	4929878	4930076	Svil	Intergenic	-116610	NM_153153	1.4793	2.22658	1.3112	1.1278	1.41322	0.852695	2.13971	2.2101	1.45355	1.9891	1.58567	2.74057	2.48318	0.935328	2.41817	1.52707	2.48211	1.35212
4930821..4931019	16	4930821	4931019	Nudt16l1	intron	-8191	NM_025839	0.140885	0.193616	0.1639	0	0.434836	0.365441	0	0	0.323011	0.292514	0.226524	0.195755	0	0.425149	0.53737	0.272691	0.0954659	0.23861
4931013..4931211	5	4931013	4931211	Fzd1	intron	-172896	NM_021457	0.0704426	0.48404	0.1639	0.375932	0.217418	0	0	0	0.161506	0.292514	0.226524	0.195755	0.165545	0.255089	0.134343	0.272691	0.0954659	0.23861
4931308..4931506	16	4931308	4931506	Nudt16l1	intron	-7704	NM_025839	0.140885	0.096808	0	0	0.217418	0.121814	0	0.368351	0.323011	0.351017	0.0755081	0.293633	0.165545	0.340119	0	0.436305	0.0954659	0.0795365
4932362..4932560	16	4932362	4932560	Nudt16l1	intron	-6650	NM_025839	0.0704426	0	0	0.125311	0.108709	0	0	0	0	0.0585029	0.226524	0.0978776	0	0.17006	0.53737	0.0545381	0.190932	0.0795365
4933286..4933519	11	4933286	4933519	Rasl10a	intron	-24728	NM_145216	0.140885	0.193616	0	0.751865	0.869673	0.121814	0.917018	1.65758	0.484517	0.234012	0.528557	0.39151	0.331091	0.17006	0.268685	0.327229	0.0954659	0.556756
4933577..4934115	2	4933577	4934115	Mcm10	promoter-TSS	-9	NM_027290	1.19752	0.96808	0.655598	1.37842	0.108709	0.487254	0.764182	0.368351	0.484517	0.292514	0.528557	0.78302	0.331091	0.340119	1.20908	0.327229	0.47733	0.556756
4934628..4934826	11	4934628	4934826	Rasl10a	intron	-23404	NM_145216	0	0.096808	0.1639	0.375932	0.108709	0.243627	0.764182	0.552526	0	0.234012	0.604065	0.195755	0	0.595209	0.134343	0.272691	0.286398	0.318146
4935963..4936161	4	4935963	4936161	Impad1	Intergenic	-215609	NM_177730	2.74726	5.03402	6.88378	9.52362	5.54416	7.06519	6.87763	9.76129	4.52216	5.38227	3.6999	3.22996	6.95291	3.82634	5.3737	1.8543	5.25063	3.34054
4936365..4936563	5	4936365	4936563	Fzd1	intron	-178248	NM_021457	0.0704426	0.193616	0	0	0.869673	0	0	0	0	0.234012	0.226524	0.195755	0	0.17006	0	0.381767	0.0954659	0.0795365
4940209..4940407	17	4940209	4940407	Arid1b	Intergenic	-54766	NM_001085355	0.0704426	0.580848	0	1.00249	0.217418	0.365441	0.152836	0.184175	0	0.292514	0.151016	0.0978776	0.331091	0.17006	0	0.109076	0.190932	0.159073
4942617..4943400	19	4942617	4943400	Peli3	promoter-TSS	83	NM_172835	0.0704426	0.193616	0	0	0.108709	0	0.917018	0	0.323011	0.117006	0.377541	0.0978776	0.662182	0.17006	0.403028	0.327229	0.0954659	0.0795365
4945771..4946091	7	4945771	4946091	Zfp579	exon	1772	NM_026741	2.81771	2.32339	0.655598	0.250622	0.217418	0.974508	0.764182	0.368351	1.61506	0.760537	0.453049	0.489388	0.496636	0.510179	0.53737	0.981686	0.381864	0.0795365
4946166..4946444	17	4946166	4946444	Arid1b	Intergenic	-48769	NM_001085355	0.422656	0.387232	0.1639	0.375932	0.217418	0.243627	0.305673	0	0.323011	0.292514	0.226524	0.293633	0.993273	0.425149	0.53737	0.163614	0.286398	0.23861
4946975..4947173	17	4946975	4947173	Arid1b	Intergenic	-48000	NM_001085355	3.24036	3.6787	2.78629	2.50622	3.26127	3.28897	4.27942	3.86768	4.68367	2.98365	3.77541	3.22996	3.80755	2.97604	3.89593	2.2906	3.15038	3.02239
4947427..4947625	7	4947427	4947625	Zfp579	intron	177	NM_026741	0.915754	1.1617	1.4751	0.751865	0.217418	1.33995	1.52836	0.368351	0.646023	0.643532	0.302032	0.293633	0	0.510179	0.134343	0.381767	0.190932	0.477219
4947440..4947638	1	4947440	4947638	Rgs20	intron	61276	NM_021374	0.211328	0	0.1639	0	0.434836	0	0.305673	0.368351	0	0.351017	0.0755081	0.195755	0.165545	0.255089	0	0.272691	0.0954659	0.159073
4947711..4947909	7	4947711	4947909	Zfp579	promoter-TSS	-107	NM_026741	1.90195	1.45212	1.3112	1.1278	1.73935	1.46176	1.98687	2.57845	1.13054	1.34557	1.43465	2.34906	1.65545	0.510179	1.20908	0.654458	2.10025	1.59073
4948057..4948255	2	4948057	4948255	Mcm10	intron	-14319	NM_027290	1.26797	2.32339	0.327799	0.501243	0.434836	0.243627	0	1.10505	0.484517	0.117006	0.226524	0.39151	0	0.0850298	0.268685	0.272691	0.190932	0.159073
4949931..4950129	5	4949931	4950129	Fzd1	intron	-191814	NM_021457	0.422656	0.871272	0.1639	0.125311	0	0.487254	1.52836	0.184175	0	0.117006	0.226524	0.195755	0.165545	0.17006	0.268685	0.218153	0	0.23861
4953383..4953581	13	4953383	4953581	Akr1e1	Intergenic	-345072	NM_018859	0.140885	0.193616	0	0.125311	0	0.121814	0.152836	0	0.484517	0	0.302032	0.0978776	0.165545	0.510179	0	0.163614	0.0954659	0.0795365
4953589..4953787	1	4953589	4953787	Rgs20	intron	55127	NM_021374	0.493098	0	0.655598	0	0.869673	0.121814	0	0.184175	0.323011	0.117006	0	0.293633	0	0.17006	0	0.109076	0	0.23861
4956012..4956210	17	4956012	4956210	Arid1b	Intergenic	-38963	NM_001085355	1.4793	0.871272	1.8029	0.626554	0.652255	0.609068	1.52836	1.65758	1.29205	0.643532	0.755081	1.07665	0.496636	0.595209	0.268685	0.599919	0.859193	0.636292
4957820..4958143	11	4957820	4958143	Rasl10a	promoter-TSS	-149	NM_145216	0.352213	0.387232	0.1639	0	0	0.365441	0	0	0.161506	0.234012	0.302032	0.293633	0.496636	0.255089	0.134343	0.272691	0.190932	0.23861
4960110..4960454	7	4960110	4960454	Fiz1	exon	4562	NM_011813	0.0704426	0	0	0	0	0	0	0	0	0	0.0755081	0.195755	0	0.0850298	0.268685	0.0545381	0.0954659	0.0795365
4961538..4962293	11	4961538	4962293	Gas2l1	intron	3414	NM_030228	0.493098	0.096808	0	0.250622	0.108709	0.243627	0.611345	0.368351	0.484517	0.0585029	0.302032	0.39151	0.496636	0.17006	0	0.381767	0.0954659	0.159073
4962074..4962557	19	4962074	4962557	Mrpl11	promoter-TSS	10	NM_025553	0.352213	0.096808	0	0.375932	0	0.121814	0.764182	0	0.161506	0.175509	0.528557	0.195755	0	0.255089	0	0.490843	0.190932	0.0795365
4964024..4964885	16	4964024	4964885	4930451G09Rik	promoter-TSS	74	NM_001271586	4.7901	3.48509	2.62239	2.63153	1.73935	4.5071	3.3624	1.28923	5.16818	1.87209	2.18974	2.34906	1.65545	2.04072	1.74645	1.63614	2.19572	1.59073
4965119..4965414	11	4965119	4965414	Gas2l1	promoter-TSS	63	NM_030228	0.281771	0.096808	0	0.375932	0.434836	0.121814	0	0.920876	0	0.468023	0.151016	0.39151	0.331091	0.0850298	0.134343	0.218153	0.47733	0.159073
4965742..4966315	7	4965742	4966315	Fiz1	promoter-TSS	-174	NM_011813	0.0704426	0.387232	0	1.25311	0.326127	0.121814	0	0.552526	0	0.351017	0	0.0978776	0.165545	0.0850298	0.403028	0.109076	0.190932	0.0795365
4966403..4967483	7	4966403	4967483	Zfp524	promoter-TSS	-167	NM_025324	0.140885	0.193616	0.1639	0.125311	0.217418	0.243627	0	0.184175	0.161506	0.234012	0.453049	0.0978776	0.331091	0.17006	0.268685	0.218153	0.286398	0.159073
4970088..4970286	16	4970088	4970286	4930451G09Rik	intron	5806	NM_001271586	0.140885	0.096808	0.327799	0	1.08709	0.121814	0	0.184175	0.161506	0.175509	0.302032	0.0978776	0	0.17006	0.268685	0.327229	0	0.159073
4970114..4970312	5	4970114	4970312	Fzd1	intron	-211997	NM_021457	0.493098	0.096808	1.4751	0.375932	0	0	0.611345	0.184175	0.807528	0.175509	0.302032	0.0978776	0.165545	0.0850298	0	0.327229	0	0.159073
4971039..4971237	18	4971039	4971237	Svil	Intergenic	-75449	NM_153153	0.633984	1.06489	1.3112	0.877176	0.869673	0.974508	1.52836	1.4734	1.29205	1.22856	0.679573	1.37029	0.993273	0.510179	0.806055	0.654458	1.24106	0.874902
4971747..4972444	7	4971747	4972444	Zfp865	5' UTR	118	NM_001033383	0.281771	0.193616	0	0.250622	0	0.365441	1.6812	0.736701	0.161506	0.292514	0.0755081	0.293633	0.496636	0.255089	0.268685	0.272691	0.286398	0
4972877..4973075	11	4972877	4973075	Gas2l1	intron	-7646	NM_030228	6.12851	7.16379	6.88378	9.02238	5.87029	6.82156	10.3929	6.26196	5.49119	6.0258	5.81412	5.48114	5.62855	6.03712	8.59792	3.54498	5.44156	5.6471
4979409..4979607	5	4979409	4979607	Fzd1	intron	-221292	NM_021457	0.493098	0.48404	0.819498	0.501243	0.217418	0.121814	0.611345	0.736701	1.29205	0.40952	0.755081	0.0978776	0.165545	0.0850298	0.53737	0.381767	0.286398	0.397683
4980369..4980567	11	4980369	4980567	Gas2l1	3' UTR	-15138	NM_030228	0.281771	0.48404	0.819498	1.25311	0.434836	0.487254	0.917018	1.65758	0.646023	0.702035	0.226524	0.293633	1.821	0.340119	0.403028	0.109076	0.286398	0.636292
4983106..4983304	11	4983106	4983304	Ewsr1	intron	15886	NM_007968	1.19752	2.4202	0.819498	1.37842	0.978382	0.487254	1.6812	1.28923	0.807528	0.81904	0.679573	0.978776	0.331091	0.935328	0.940398	0.436305	0.859193	0.795365
4983769..4983967	18	4983769	4983967	Svil	Intergenic	-62719	NM_153153	0.281771	0.193616	0	1.00249	0.108709	0.243627	0	0	0	0.234012	0.151016	0.293633	0.165545	0.425149	0.403028	0.381767	0.190932	0
4983913..4984111	1	4983913	4984111	Rgs20	intron	24803	NM_021374	0.563541	0.387232	0.491699	0.877176	0.108709	0.365441	0	0.368351	0.969034	0.292514	0.0755081	0.0978776	0.331091	0.0850298	0.134343	0.218153	0.0954659	0.0795365
4984656..4985420	2	4984656	4985420	Optn	5' UTR	125	NM_181848	0.140885	0.290424	0.1639	0.125311	0	0	0.152836	0	0.161506	0.0585029	0.604065	0	0.496636	0.17006	0.53737	0.272691	0.286398	0
4989256..4989454	19	4989256	4989454	Npas4	intron	616	NM_153553	7.74869	10.5521	16.7178	10.6514	9.24027	18.1502	17.2705	14.9182	11.1439	8.1904	8.90996	9.68988	9.43609	8.58801	12.7625	5.61743	10.2149	6.76061
4989672..4990192	7	4989672	4990192	Zfp784	intron	116	NM_001039532	0.281771	0.193616	0	0.250622	0.108709	0.730881	1.06985	0	0	0.0585029	0.0755081	0.39151	0	0.0850298	0.134343	0.109076	0.0954659	0.23861
4990112..4990310	16	4990112	4990310	2022-09-12	intron	7734	NM_027669	1.62018	3.00105	3.11409	2.25559	1.84805	2.6799	2.44538	2.02593	2.42259	1.63808	1.51016	2.15331	2.81427	1.78563	2.28382	1.90883	2.00478	0.556756
4991707..4991905	3	4991707	4991905	Gm17308	Intergenic	-98470	NR_153343	4.64921	4.35636	5.57259	6.01492	3.91353	5.84705	7.33614	4.42021	4.52216	3.10065	2.56728	2.44694	2.31764	3.1461	6.58279	2.2906	2.00478	2.54517
4992544..4992742	12	4992544	4992742	Atad2b	intron	68484	NM_001099628	0.140885	0.096808	0.1639	0	0.217418	0	0.305673	0.552526	0	0.234012	0	0.39151	0.165545	0.255089	0.940398	0.272691	0.0954659	0.159073
4992583..4992879	3	4992583	4992879	Gm17308	Intergenic	-97545	NR_153343	0.422656	0.096808	0.1639	0	0.108709	0	0.458509	0.368351	0	0.234012	0	0.39151	0.331091	0.17006	0	0.272691	0.0954659	0.159073
4993992..4996593	17	4993992	4996593	Arid1b	exon	219	NM_001085355	0.281771	0.193616	0.1639	0	0.326127	0.121814	0	0.920876	0	0.0585029	0.151016	0.0978776	0	0.0850298	0	0.163614	0.0954659	0
4994217..4994718	18	4994217	4994718	Svil	Intergenic	-52119	NM_153153	0.140885	0.387232	0.655598	0.375932	0	0.487254	0.152836	1.10505	0.484517	0.0585029	0.151016	0.0978776	0.165545	0	0	0.163614	0.0954659	0
4994324..4994522	6	4994324	4994522	Ppp1r9a	intron	141103	NM_181595	0.281771	0.387232	0.1639	0.125311	0.760964	0	0	0	0.323011	0.0585029	0.151016	0.0978776	0	0.255089	0.134343	0.163614	0.0954659	0
4994528..4994726	9	4994528	4994726	Gria4	Intergenic	-198393	NM_019691	0	0.193616	0.1639	0.125311	0.108709	0.974508	0	0.184175	0	0.117006	0.0755081	0.195755	0.165545	0.0850298	0.268685	0.327229	0	0
4994982..4995180	X	4994982	4995180	Mycs	Intergenic	51302	NM_010850	0.0704426	0	0	0	0.217418	0.121814	0.458509	0	0.323011	0	0.302032	0	0.165545	0.0850298	0.268685	0	0.0954659	0.159073
4998474..4998672	19	4998474	4998672	Npas4	Intergenic	-8602	NM_153553	0.422656	0.677656	0.327799	0.751865	0.652255	0.730881	0.611345	0.736701	0.323011	0.994549	0.981606	0.489388	0.165545	0.595209	0.806055	0.708996	0.572796	0.795365
4998638..4999910	11	4998638	4999910	Rhbdd3	promoter-TSS	-2	NM_177370	0.140885	0.193616	0.1639	0.250622	0.326127	0.121814	0	0	0.161506	0.526526	0.302032	0.293633	0.165545	0	0.268685	0.436305	0.190932	0.318146
5002267..5002465	5	5002267	5002465	Fzd1	intron	-244150	NM_021457	0.281771	0.48404	0.491699	0	0.434836	0.243627	0.152836	0.184175	0	0.351017	0.151016	1.07665	0.165545	0.595209	0.268685	0.327229	0.286398	0.715829
5002416..5002614	8	5002416	5002614	Slc10a2	Intergenic	102772	NM_011388	3.3108	3.77551	4.91699	2.38091	1.63064	2.31446	2.13971	3.13098	2.58409	2.45712	2.41626	2.34906	2.31764	1.7006	3.22422	2.07245	2.10025	1.90888
5003098..5003531	7	5003098	5003531	Zfp580	5' UTR	181	NM_026900	0.352213	0.193616	0.1639	1.62904	0.434836	0.121814	0.917018	0.184175	0.807528	0.585029	0.151016	0.489388	0	0	0	0.490843	0.381864	0.159073
5004693..5004891	X	5004693	5004891	Mycs	Intergenic	41591	NM_010850	0.281771	0.096808	0.491699	1.00249	0.217418	0.121814	0.305673	0.368351	0	0.117006	0.226524	0.293633	0	0.17006	0.134343	0.218153	0	0.318146
5005184..5005382	18	5005184	5005382	Svil	Intergenic	-41304	NM_153153	4.43789	6.58294	8.35888	8.64645	5.87029	9.37964	10.6985	11.2347	7.42926	5.14825	3.32236	5.48114	3.31091	4.8467	7.79187	2.94506	4.58236	4.21544
5005558..5005756	11	5005558	5005756	Rhbdd3	TTS	5489	NM_177370	0.352213	0	0.1639	1.00249	0.217418	0.121814	0.611345	0.184175	0.484517	0.0585029	0.377541	0.195755	0.165545	0.255089	0	0.0545381	0	0.477219
5007427..5007625	8	5007427	5007625	Slc10a2	Intergenic	97761	NM_011388	0.281771	0.096808	0	0	0.108709	0.365441	0	0.920876	0	0.0585029	0.302032	0.195755	0	0.17006	0.134343	0.0545381	0.0954659	0.318146
5007852..5008050	8	5007852	5008050	Slc10a2	Intergenic	97336	NM_011388	0.352213	0.193616	0.327799	0.125311	0.108709	0	0.152836	0	0.161506	0.117006	0.0755081	0.293633	0.165545	0.0850298	0	0.218153	0.190932	0
5008341..5008539	1	5008341	5008539	Rgs20	intron	375	NM_021374	1.54974	1.54893	3.11409	3.75932	0.652255	2.07083	1.6812	2.02593	1.29205	1.22856	1.05711	2.34906	1.821	1.78563	2.41817	1.41799	1.52745	0.954439
5008657..5008855	1	5008657	5008855	Rgs20	promoter-TSS	59	NM_021374	0.140885	0	0	1.25311	0.217418	0.243627	0.305673	0.552526	0.323011	0.468023	0.377541	0.39151	0	0.340119	0.268685	0.436305	0.286398	0.318146
5009159..5009357	2	5009159	5009357	Optn	Intergenic	-24095	NM_181848	6.48072	6.67975	8.19498	9.02238	6.30513	10.7196	6.11345	7.18284	8.07528	6.1428	5.21006	6.36204	5.13191	5.78203	7.65753	3.54498	6.58715	4.77219
5012622..5014353	7	5012622	5014353	U2af2	promoter-TSS	-257	NM_133671	0.281771	0.096808	0	0	0.108709	0.487254	0.458509	0.368351	0.161506	0.526526	0.0755081	0.0978776	0.165545	0.340119	0.134343	0	0.190932	0.397683
5013350..5013949	16	5013350	5013949	Rogdi	promoter-TSS	-4	NM_133185	1.4793	1.2585	0.983397	3.25808	0.978382	2.31446	1.22269	1.4734	2.58409	0.936046	0.755081	1.46816	2.64873	1.19042	1.34343	1.1453	0.954659	0.556756
5014522..5014844	17	5014522	5014844	Arid1b	intron	19609	NM_001085355	0.422656	0.290424	0.983397	1.00249	0.108709	0.730881	0.458509	0.552526	0.161506	0.994549	0.226524	0.587265	0.331091	0.17006	0.268685	0.708996	0.572796	0.23861
5015229..5015516	11	5015229	5015516	Rhbdd3	intron	15205	NM_177370	1.05664	0.290424	0.655598	0.375932	1.30451	1.21814	1.22269	0.920876	0.807528	0.702035	0.453049	1.27241	0.993273	0.17006	1.07474	0.163614	1.24106	0.636292
5017773..5017971	2	5017773	5017971	Optn	Intergenic	-32709	NM_181848	0.281771	0.387232	0.1639	0	0.108709	0.243627	0	0.552526	0.161506	0.117006	0.302032	0	0.165545	0.0850298	0.403028	0.272691	0	0.0795365
5018407..5018605	17	5018407	5018605	Arid1b	intron	23432	NM_001085355	0.0704426	0	0	0.250622	0.217418	0.365441	0.611345	0	0.323011	0.936046	0.377541	0.0978776	0.165545	0.255089	0	0.327229	0.381864	0.477219
5019512..5019710	18	5019512	5019710	Svil	Intergenic	-26976	NM_153153	0.352213	1.35531	0.327799	1.25311	0.326127	0.243627	0	0.552526	0.161506	0.351017	0.528557	0.39151	0.165545	0.595209	0.268685	0.272691	0.47733	0.318146
5021009..5021207	9	5021009	5021207	Gria4	Intergenic	-224874	NM_019691	0.0704426	0	0.491699	0.125311	0	0.121814	0.152836	0	0.646023	0.175509	0.0755081	0.0978776	0.165545	0.0850298	0.134343	0.0545381	0	0.23861
5021341..5021539	5	5021341	5021539	Cdk14	intron	244628	NM_011074	0.915754	0.193616	0	0.125311	0.326127	0.730881	0.458509	3.49933	0.484517	0.81904	0.377541	0.880898	0.331091	0.255089	0.53737	0.599919	0.668261	0.477219
5022289..5022487	13	5022289	5022487	Akr1e1	Intergenic	-413978	NM_018859	0.140885	0	0.327799	0.125311	0.108709	0	0	0.368351	0	0.0585029	0	0.195755	0.331091	0.0850298	0.268685	0.0545381	0	0.159073
5022589..5022787	2	5022589	5022787	Ccdc3	Intergenic	-36134	NM_028804	0.140885	0.096808	0	0	0	0	0.152836	0	0	0.0585029	0	0.195755	0	0.0850298	0	0.0545381	0	0.159073
5023679..5024448	19	5023679	5024448	Slc29a2	promoter-TSS	58	NM_007854	0.352213	0.193616	0.655598	0.501243	0	1.09632	0.305673	0.552526	0.323011	0.0585029	0	0.195755	0	0	0	0.0545381	0	0.159073
5028277..5028475	17	5028277	5028475	Arid1b	intron	33302	NM_001085355	0.140885	0.193616	0	0.626554	0.326127	0	0.152836	0.368351	0	0.468023	0.226524	0.195755	0	0	0.134343	0.381767	0.286398	0.0795365
5028589..5028787	4	5028589	5028787	Impad1	Intergenic	-308235	NM_177730	4.71966	4.74359	8.03108	6.76678	6.95738	6.57793	6.26629	7.55119	5.00668	6.1428	3.85091	5.48114	5.62855	4.08143	5.3737	2.78144	6.39622	3.81775
5030672..5031066	8	5030672	5031066	Slc10a2	Intergenic	74418	NM_011388	0.140885	0.096808	0.491699	1.1278	0.108709	0.243627	0.152836	0.368351	0.161506	0.175509	0.226524	0.293633	0.331091	0.255089	0	0.218153	0.286398	0.0795365
5031200..5031398	16	5031200	5031398	Rogdi	intron	-17653	NM_133185	3.45169	3.48509	0.983397	2.25559	1.08709	1.33995	1.6812	0.920876	1.45355	0.877543	0.830589	1.27241	1.15882	1.02036	0.940398	0.927148	0.859193	0.715829
5031542..5032272	7	5031542	5032272	Epn1	promoter-TSS	70	NM_010147	0.493098	0	0.491699	0.250622	0.652255	0	0.152836	0.368351	0.161506	0.0585029	0.151016	0.39151	0.331091	0.340119	0	0.218153	0.286398	0
5031632..5031830	8	5031632	5031830	Slc10a2	Intergenic	73556	NM_011388	0.281771	0.580848	0.655598	0.250622	0.108709	0.243627	0	0.920876	0	0.292514	0.151016	0.78302	0.331091	0.255089	0.134343	0.218153	0.572796	0.23861
5031842..5032103	11	5031842	5032103	Emid1	non-coding	20252	NM_080595	0.633984	0.48404	0.1639	0.125311	0.108709	0	0.152836	0.184175	0	0.0585029	0.226524	0.489388	0	0.255089	0	0.109076	0.381864	0.159073
5035602..5035800	16	5035602	5035800	Glyr1	intron	14302	NM_028720	1.97239	1.54893	3.11409	1.1278	1.41322	2.43627	3.3624	4.60438	1.45355	1.75509	0.679573	1.66392	1.821	1.44551	2.28382	1.03622	1.05013	1.35212
5035626..5035824	17	5035626	5035824	Arid1b	intron	40651	NM_001085355	0.915754	1.93616	2.45849	1.25311	2.17418	2.19264	1.52836	0.552526	1.77656	2.0476	2.34075	3.81722	1.15882	1.44551	3.22422	0.981686	2.95944	2.94285
5035839..5036037	8	5035839	5036037	Slc10a2	Intergenic	69349	NM_011388	0.281771	0	0.1639	0	0	0.121814	0.305673	0	0.646023	0.117006	0.0755081	0.685143	0.165545	0.595209	0	0.163614	0.0954659	0.477219
5036101..5036299	10	5036101	5036299	Syne1	intron	-115634	NM_022027	2.25416	2.90424	0.1639	1.37842	0.869673	0.487254	1.6812	0.920876	0.484517	0.643532	1.20813	1.07665	0.662182	0.17006	0.806055	1.19984	0.381864	0.874902
5036297..5036633	8	5036297	5036633	Slc10a2	Intergenic	68822	NM_011388	0.211328	0.193616	0.327799	0.125311	0.217418	0	0	0	0.161506	0.292514	0.151016	0.195755	0.496636	0.255089	0.268685	0.218153	0	0.318146
5037322..5037520	2	5037322	5037520	Ccdc3	Intergenic	-21401	NM_028804	3.66302	3.87232	3.76969	2.75684	3.47869	4.99435	5.50211	4.78856	4.52216	3.27616	2.86931	3.62147	2.48318	3.40119	4.56765	2.2906	3.43677	2.46563
5038751..5039133	19	5038751	5039133	B4gat1	5' UTR	116	NM_175383	0.774869	0.96808	0.1639	0.626554	1.52193	0.974508	1.22269	2.76263	0.484517	0.585029	0.830589	1.95755	0.993273	0.935328	0.940398	0.87261	1.24106	0.715829
5041102..5041697	19	5041102	5041697	Brms1	promoter-TSS	46	NM_134155	0.986197	2.51701	0.819498	0.125311	0.869673	1.58358	0.458509	2.02593	0.646023	0.234012	0.377541	0.293633	0.496636	0.680239	0.53737	0.218153	0.381864	0.159073
5042252..5042450	2	5042252	5042450	Ccdc3	Intergenic	-16471	NM_028804	4.15612	7.06698	9.01448	9.39831	7.1748	9.62327	9.32301	10.3138	9.20583	9.30196	9.06097	8.80898	8.11173	9.35328	12.2252	5.61743	8.01914	9.1467
5042687..5042885	7	5042687	5042885	Epn1	intron	10949	NM_010147	2.18372	2.4202	0.491699	0.626554	0.326127	0.974508	0.305673	0.184175	0.161506	0.526526	0.906097	1.27241	0.662182	0.340119	0.806055	0.708996	0.286398	1.27258
5044380..5044578	6	5044380	5044578	Pon1	intron	99467	NM_011134	0.140885	0.193616	0	0	0.217418	0	0	0	0	0.234012	0.302032	0.293633	0.496636	0.0850298	0	0.218153	0.47733	0
5045125..5045323	8	5045125	5045323	Slc10a2	Intergenic	60063	NM_011388	2.39505	1.2585	0.819498	1.1278	0.652255	1.58358	0.458509	1.28923	0.323011	0.936046	0.679573	1.07665	0.165545	0.680239	0.940398	0.87261	0.668261	0.715829
5045602..5046046	1	5045602	5046046	Rgs20	intron	14542	NM_021374	0.0704426	0.193616	0.1639	0.125311	0.108709	0	0.917018	0	0	0.117006	0.377541	0.587265	0.165545	0.340119	0.53737	0.381767	0.286398	0.23861
5049557..5050829	16	5049557	5050829	Ubn1	promoter-TSS	43	NM_026666	3.38125	4.74359	5.90038	2.88215	2.82644	2.43627	4.43225	2.76263	3.55313	2.80814	2.11423	2.93633	1.32436	1.02036	2.28382	2.01791	2.57758	1.98841
5050559..5050757	X	5050559	5050757	Mycs	Intergenic	-4275	NM_010850	0.352213	0	0	0	0.108709	0.243627	2.44538	0.368351	0.161506	0.351017	0.151016	0	0	0.340119	0	0.0545381	0.286398	0.0795365
5051085..5051283	5	5051085	5051283	Cdk14	intron	214884	NM_011074	1.62018	2.03297	2.78629	0.877176	1.52193	1.58358	1.37553	1.28923	1.29205	1.22856	1.05711	1.17453	0.993273	0.510179	1.34343	0.654458	1.52745	0.715829
5051925..5052200	7	5051925	5052200	Rfpl4	Intergenic	16450	NM_138954	0.140885	0.290424	0.327799	0.250622	0.108709	0	0.611345	0.368351	0.323011	0.117006	0.0755081	0.0978776	0	0.0850298	0	0.163614	0	0.0795365
5052680..5052878	7	5052680	5052878	Rfpl4	Intergenic	15734	NM_138954	0.0704426	0.290424	0	0.125311	0.108709	0	0	0	0	0.117006	0.0755081	0.0978776	0	0.0850298	0.134343	0.163614	0	0.0795365
5055193..5055578	11	5055193	5055578	Emid1	Intergenic	-3123	NM_080595	0.140885	0.387232	0.327799	0.501243	0.108709	0.487254	0.152836	0.552526	0.161506	0.292514	0.302032	0	0	0.17006	0.268685	0.163614	0.0954659	0.23861
5055219..5055417	10	5055219	5055417	Syne1	intron	-96516	NM_022027	2.18372	2.12978	0.491699	0.125311	0.760964	0.609068	0.917018	0.920876	0.807528	0.292514	0.906097	1.07665	1.32436	0.595209	1.20908	0.599919	1.14559	0.159073
5058037..5058325	15	5058037	5058325	Card6	exon	352	NM_001163138	0.352213	0.096808	0.819498	0.501243	0.434836	0.365441	0.458509	0.368351	0	0.936046	0.679573	0.293633	0.331091	0.425149	0.134343	0.436305	0.763727	0.397683
5058165..5058363	16	5058165	5058363	Ubn1	intron	8114	NM_026666	0.563541	0.096808	0.327799	1.62904	0.434836	0	0	0.184175	0.484517	0.292514	0.302032	0.195755	0	0.510179	0.268685	0.327229	0.0954659	0.23861
5058401..5058599	17	5058401	5058599	Arid1b	intron	63426	NM_001085355	0.422656	0.096808	0	0	0.217418	0.243627	0.305673	0	0	0.351017	0.151016	0.489388	0	0	0	0.272691	0.47733	0.0795365
5059035..5059233	15	5059035	5059233	Card6	promoter-TSS	-601	NM_001163138	0.211328	0.580848	0	0.125311	0.543546	0.121814	0	0	0	0.175509	0.679573	0.489388	0	0.17006	0.403028	0.599919	0.286398	0.23861
5060609..5060807	15	5060609	5060807	Card6	Intergenic	-2175	NM_001163138	0.704426	3.29147	0.819498	0.125311	0.543546	0.121814	0.764182	0.368351	0.484517	0.526526	1.05711	0.0978776	0.827727	1.02036	0.53737	0.818072	0.190932	0.397683
5061107..5061305	10	5061107	5061305	Syne1	intron	-90628	NM_022027	0.352213	0.096808	0.655598	0.125311	0	1.21814	0.764182	0	0.646023	0.40952	0.302032	0.489388	0	0	0.134343	0.272691	0.572796	0.159073
5066162..5066895	15	5066162	5066895	Rpl37	promoter-TSS	-84	NM_026069	0.493098	0.096808	1.639	0	0	0	0.458509	0	0	0.351017	0.377541	0	0.662182	0.255089	0.403028	0.163614	0.286398	0.159073
5070061..5070259	6	5070061	5070259	Pon1	intron	73786	NM_011134	0.704426	1.1617	0.655598	0.501243	0.652255	0.852695	1.22269	0.368351	0.969034	0.585029	0.981606	0.685143	0.827727	0.850298	0.806055	0.927148	0.47733	0.477219
5071487..5071685	5	5071487	5071685	Cdk14	intron	194482	NM_011074	0.211328	0.580848	0	1.25311	0.108709	0.365441	0.305673	0.368351	0.161506	0.0585029	0.151016	0.195755	0.827727	0.0850298	0.134343	0.163614	0.0954659	0.0795365
5072570..5072768	10	5072570	5072768	Syne1	intron	-79165	NM_022027	0.211328	1.06489	0.819498	0.125311	0.108709	0.121814	0.458509	0	0	0.40952	0.151016	0.39151	0.331091	0.765268	0	0.381767	0.0954659	0.318146
5072900..5073635	1	5072900	5073635	Atp6v1h	5' UTR	101	NM_133826	6.48072	7.93825	6.22818	4.38588	2.82644	4.87254	6.11345	6.44614	6.13722	3.68568	2.56728	2.64269	1.65545	2.46586	3.08988	1.79976	3.24584	2.3861
5074779..5074977	11	5074779	5074977	Emid1	Intergenic	-22615	NM_080595	0.281771	0.677656	0.1639	0.250622	0.108709	0.121814	0.917018	0.184175	0.161506	0.117006	0.302032	0.0978776	0	0.340119	0.134343	0.272691	0	0.159073
5076682..5076880	11	5076682	5076880	Emid1	Intergenic	-24518	NM_080595	0.352213	0.096808	0	0.125311	0.217418	0	0	0	0	0.175509	0.151016	0	0.331091	0.17006	0	0.272691	0	0
5077190..5077388	8	5077190	5077388	Slc10a2	Intergenic	27998	NM_011388	0.704426	0.871272	0.327799	0.375932	0.108709	1.46176	0.611345	0.368351	0.646023	0.351017	1.05711	0.978776	0.827727	0.850298	1.20908	0.545381	1.05013	0.397683
5077442..5077881	7	5077442	5077881	Rasl2-9	promoter-TSS	-110	NM_009028	1.4793	3.96913	1.639	0.626554	0.760964	1.46176	0.611345	0.552526	0.807528	1.17006	0.755081	0.880898	0.496636	0.935328	0.940398	0.545381	0.763727	1.03398
5077620..5077818	3	5077620	5077818	Gm17308	Intergenic	-12557	NR_153343	1.62018	2.71062	0	0.626554	0.760964	0.730881	0.917018	1.10505	0.484517	0.877543	0.604065	0.880898	0.993273	0.255089	0.940398	0.381767	0.954659	0.636292
5078759..5078957	17	5078759	5078957	Arid1b	intron	83784	NM_001085355	0.140885	0.193616	0	0	0.108709	0	0.152836	0.552526	0.807528	0.40952	0.679573	0.293633	0.331091	0.595209	0	0.327229	0.190932	0.636292
5081116..5081314	6	5081116	5081314	Pon1	intron	62731	NM_011134	0.211328	0.387232	0	0.375932	0.217418	1.46176	0.152836	0.184175	0	0.292514	0.0755081	0.293633	0	0	0.268685	0.218153	0.0954659	0.23861
5081885..5082083	9	5081885	5082083	Casp1	Intergenic	-216533	NM_009807	0.0704426	0.096808	0.655598	0	0	0	0.305673	0.368351	0.161506	0.117006	0.226524	0.195755	0	0.0850298	0.134343	0.163614	0.286398	0
5082309..5082727	19	5082309	5082727	Tmem151a	exon	2959	NM_001001885	0.563541	0.580848	0	0	0.434836	1.70539	0	0	0	0.292514	0.604065	0.293633	0.165545	0.17006	0	0.436305	0.47733	0.0795365
5082657..5082855	7	5082657	5082855	Rasl2-9	Intergenic	-5204	NM_009028	0	0.193616	0.327799	0.125311	0.434836	0.121814	0.152836	0	0.323011	0.175509	0.377541	0.0978776	0.662182	0.340119	0.53737	0.272691	0.190932	0.0795365
5083225..5083423	2	5083225	5083423	Ccdc3	intron	24502	NM_028804	0.140885	0.290424	0.327799	0.501243	0.434836	1.09632	0.305673	0.184175	0	0.0585029	0.528557	0.685143	0.827727	0.0850298	0.134343	0.218153	0.763727	0.0795365
5083395..5083593	7	5083395	5083593	Rasl2-9	Intergenic	-5942	NM_009028	1.19752	0.871272	0.655598	1.50373	0.760964	0.609068	0.764182	0.920876	0.484517	0.40952	0.302032	0.293633	0.662182	0.850298	0.940398	0.218153	0.381864	0.23861
5083674..5083872	10	5083674	5083872	Syne1	exon	-68061	NM_022027	0.140885	0.096808	0	0.375932	0.326127	0.121814	0.152836	0	0.484517	0.585029	0.453049	0.0978776	0	0	0.671713	0.327229	0.381864	0.23861
5085148..5085346	17	5085148	5085346	Arid1b	intron	90173	NM_001085355	0.352213	0	0	0.125311	0	0.365441	0.458509	1.4734	0.161506	0.292514	0.0755081	0.0978776	0	0.0850298	0.134343	0.0545381	0.0954659	0.23861
5086086..5086284	8	5086086	5086284	Slc10a2	exon	19102	NM_011388	0.211328	0.096808	0.327799	0	0.108709	0	0.152836	0	0.323011	0	0.226524	0.195755	0.331091	0.255089	0.134343	0.272691	0	0.0795365
5087964..5088868	19	5087964	5088868	Yif1a	promoter-TSS	-122	NM_026553	0.493098	0.096808	0.327799	0.250622	0.108709	0	0.764182	0.368351	0.161506	0.117006	0.226524	0.0978776	0	0.255089	0	0.272691	0.0954659	0
5088445..5088643	2	5088445	5088643	Ccdc3	intron	29722	NM_028804	0.0704426	0.096808	0	0.751865	0.543546	0.243627	0	0.184175	0.323011	0.468023	0.151016	0.195755	0.165545	0	0.134343	0.218153	0.381864	0.0795365
5088572..5088770	6	5088572	5088770	Pon1	intron	55275	NM_011134	0.211328	0.096808	0.1639	0.250622	0.543546	0	0.305673	1.65758	0.323011	0.234012	0.453049	0.0978776	0.165545	0.0850298	0.134343	0.272691	0.381864	0
5090807..5091005	18	5090807	5091005	Svil	exon	44319	NM_153153	0.0704426	0	0	0.250622	0	0	0.917018	0	0	0.351017	0.151016	0.195755	0	0	0.134343	0.327229	0.0954659	0.159073
5092046..5092244	10	5092046	5092244	Syne1	intron	-59689	NM_022027	7.96002	8.4223	10.6535	8.39583	6.19642	9.8669	8.10032	5.52526	7.59077	8.77543	9.13648	9.20049	9.60164	8.75807	8.86661	5.56289	11.074	5.96524
5092776..5092974	18	5092776	5092974	Svil	exon	46288	NM_153153	0.0704426	0.096808	0.327799	0.501243	0.108709	0.243627	0.305673	0.184175	0.161506	0.292514	0.302032	0.0978776	0	0.0850298	0	0.163614	0.0954659	0.318146
5093555..5094352	15	5093555	5094352	Prkaa1	promoter-TSS	93	NM_001013367	0.140885	0.871272	1.639	1.00249	0.326127	0.121814	0	0.184175	0.161506	0.585029	0.679573	0.78302	0.496636	0.765268	0.134343	0.545381	0.763727	0.397683
5094014..5094212	11	5094014	5094212	Emid1	3' UTR	-41850	NM_080595	3.09948	3.5819	1.639	2.88215	2.71773	2.92353	2.59822	2.57845	2.9071	2.69113	2.41626	3.0342	1.48991	2.55089	3.76159	1.8543	1.90932	3.02239
5095269..5095467	4	5095269	5095467	Impad1	Intergenic	-374915	NM_177730	5.21275	6.19571	5.40869	6.39085	4.02224	5.60342	8.406	4.42021	6.62173	2.69113	2.64278	2.83845	3.47645	2.97604	4.70199	1.41799	2.29118	3.10193
5095599..5095797	8	5095599	5095797	Slc10a2	intron	9589	NM_011388	0.563541	0.96808	0.819498	0.877176	0.108709	0.121814	0.152836	0.368351	0	0.468023	0.302032	0.39151	0.827727	1.53054	0.134343	0.490843	0	0.477219
5095623..5095821	6	5095623	5095821	Pon1	intron	48224	NM_011134	2.53593	3.38828	2.45849	3.63401	2.17418	4.01985	2.59822	2.2101	2.26108	2.28161	2.18974	2.34906	0.496636	3.06107	3.35856	1.69068	2.95944	1.03398
5097191..5097389	10	5097191	5097389	Syne1	intron	-54544	NM_022027	3.52213	3.29147	4.42529	6.8921	4.67449	5.72524	11.0042	4.42021	6.13722	2.74964	2.64278	2.64269	5.79409	2.38083	3.49291	1.25438	3.05491	2.3861
5097804..5098002	12	5097804	5098002	Atad2b	exon	173744	NM_001099628	0.140885	0.387232	0.1639	0.125311	0.108709	0.121814	0.305673	0.368351	0.646023	0.117006	0.0755081	0.489388	0.165545	0.510179	0	0.218153	0.190932	0.159073
5098075..5098273	5	5098075	5098273	Cdk14	intron	167894	NM_011074	0.0704426	0.387232	0.1639	0.250622	0.217418	0.121814	0	0	0.161506	0.117006	0.0755081	0.489388	0	0.0850298	0.134343	0.218153	0.190932	0.159073
5098566..5098764	17	5098566	5098764	Arid1b	intron	103591	NM_001085355	1.05664	1.64574	2.29459	1.25311	0.434836	0.730881	0.611345	1.10505	0.646023	0.877543	0.604065	0.978776	0.993273	1.02036	0.403028	0.490843	0.763727	0.795365
5098599..5098817	19	5098599	5098817	Cnih2	promoter-TSS	-187	NM_009920	0.422656	0.096808	0	0.250622	0.108709	0.365441	0	0	0.161506	0.351017	0.0755081	0.293633	0.662182	0	0.268685	0.218153	0.381864	0
5100692..5100890	13	5100692	5100890	Akr1e1	Intergenic	-492381	NM_018859	0.0704426	0.387232	0	1.00249	0.217418	0.121814	0	0.184175	0	0.234012	0.151016	0.0978776	0.165545	0	0.403028	0.163614	0	0.23861
5101122..5101320	5	5101122	5101320	Cdk14	intron	164847	NM_011074	0	0.096808	0.1639	0.125311	0	0.365441	0.611345	1.4734	0.161506	0.0585029	0.151016	0.587265	0.165545	0.850298	0.403028	0.218153	0.286398	0.159073
5105717..5105915	6	5105717	5105915	Pon1	intron	38130	NM_011134	0.281771	0.387232	0	0.125311	1.63064	0.243627	0.305673	0.184175	0.161506	0.175509	0.226524	0.195755	0.165545	0.0850298	0.671713	0.163614	0.0954659	0.23861
5105766..5105964	2	5105766	5105964	Ccdc3	intron	47043	NM_028804	5.2832	4.35636	5.73649	8.1452	4.23966	6.45612	10.8514	9.02459	8.07528	7.13735	3.85091	4.20873	6.62182	5.01676	4.4333	2.83598	4.96423	4.85173
5106613..5107310	19	5106613	5107310	Rab1b	promoter-TSS	34	NM_029576	0.281771	0.193616	0.1639	0	0.434836	0.121814	0.458509	0	0	0.292514	0.151016	0.293633	0	0.255089	0	0.327229	0.286398	0
5106912..5107211	8	5106912	5107211	Slc10a2	Intergenic	-1775	NM_011388	0.422656	0.48404	0.491699	0.250622	0.869673	0	0	0.368351	0	0.526526	0.302032	0.293633	0.331091	0.340119	0	0.218153	0.47733	0.23861
5107135..5107333	12	5107135	5107333	Atad2b	intron	183075	NM_001099628	1.26797	1.2585	1.639	2.88215	1.52193	1.09632	2.90389	1.28923	2.42259	0.936046	2.11423	1.37029	0.662182	2.12575	1.61211	0.927148	1.24106	1.51119
5108476..5108674	2	5108476	5108674	Ccdc3	intron	49753	NM_028804	5.56497	8.03506	7.70328	4.38588	4.45707	7.187	8.86451	8.28789	4.68367	7.78088	5.5876	6.75355	7.11845	6.46227	9.00095	4.52666	6.96901	5.24941
5108630..5108828	6	5108630	5108828	Pon1	intron	35217	NM_011134	1.05664	1.93616	1.1473	1.37842	0.978382	2.6799	1.6812	2.2101	0.646023	1.17006	1.58567	1.27241	1.32436	0.680239	2.28382	1.36345	0.954659	1.03398
5108836..5109034	16	5108836	5109034	Ppl	intron	23639	NM_008909	0.845312	0.48404	0	0.501243	0.217418	0	1.22269	0	0.161506	0.0585029	0.302032	0	0	0.17006	0.53737	0.109076	0.190932	0
5113120..5113318	11	5113120	5113318	Kremen1	intron	48394	NM_032396	0.422656	0.580848	0.1639	0.877176	0.108709	0	0	0.184175	0	0.351017	0.302032	0	0.165545	0.595209	0	0.272691	0.190932	0.0795365
5113251..5113525	5	5113251	5113525	Cdk14	intron	152680	NM_011074	0.140885	0.290424	0.1639	0.250622	0	0.121814	0.305673	0.184175	0.484517	0.351017	0.302032	0	0.165545	0.425149	0.134343	0.272691	0.190932	0.0795365
5113929..5114127	11	5113929	5114127	Kremen1	intron	47585	NM_032396	0.704426	1.64574	0.327799	1.25311	0.217418	0.487254	0.458509	0.736701	0	0.292514	0.755081	0.685143	0	0.340119	0.403028	0.327229	0.954659	0.159073
5115609..5115807	2	5115609	5115807	Ccdc3	intron	56886	NM_028804	0.986197	0.677656	0.327799	0.501243	0.326127	0.365441	0.764182	0.368351	0.323011	0.526526	0.755081	0.489388	0.993273	0.340119	0.134343	0.327229	0.668261	0.477219
5116899..5117097	11	5116899	5117097	Kremen1	intron	44615	NM_032396	3.52213	2.32339	3.27799	3.13277	2.93515	5.84705	5.65494	6.26196	3.06861	2.92514	3.09583	3.22996	3.97309	3.82634	5.64239	1.58161	2.29118	3.81775
5117342..5118689	19	5117342	5118689	Klc2	intron	392	NM_008451	0.211328	0.096808	0.983397	0.125311	0.217418	0.121814	0	0.552526	0.484517	0.292514	0	0	0.165545	0	0.134343	0.163614	0	0.0795365
5121408..5121606	17	5121408	5121606	Arid1b	intron	126433	NM_001085355	1.54974	1.64574	0.819498	0.501243	0.434836	1.46176	1.37553	3.49933	2.26108	2.16461	1.8877	1.37029	2.81427	1.87066	1.61211	1.69068	1.62292	1.19305
5121941..5122139	10	5121941	5122139	Syne1	intron	-29794	NM_022027	0.704426	0.290424	0	1.37842	0.108709	0	0.458509	0.368351	0.161506	0.40952	0.302032	0.0978776	0.165545	0.680239	0.403028	0.163614	0.190932	0.318146
5123280..5123478	19	5123280	5123478	Klc2	Intergenic	-4971	NM_008451	0.140885	0.48404	0	0.375932	0.326127	0.609068	0	0.368351	0.161506	0.702035	0.0755081	0.587265	0	0.255089	0.268685	0.163614	0.572796	0.397683
5123389..5123587	18	5123389	5123587	Gm26682	Intergenic	42241	NR_153824	1.19752	2.03297	2.13069	1.50373	0.978382	1.21814	0.152836	1.4734	0.323011	1.40407	1.35915	1.95755	1.15882	1.44551	1.20908	1.09076	1.24106	1.59073
5123857..5124182	17	5123857	5124182	Arid1b	intron	128946	NM_001085355	4.57877	6.0989	12.7842	9.273	7.82706	10.5978	13.2968	13.2606	8.5598	7.89789	8.07937	7.43869	7.94618	6.29221	9.40398	4.69028	8.87833	5.8857
5123940..5124138	18	5123940	5124138	Gm26682	Intergenic	41690	NR_153824	0.211328	1.06489	0.491699	0.375932	0.326127	0.365441	0	0	0.323011	0.643532	0.453049	0.39151	1.15882	0.340119	0.671713	0.218153	0.381864	0.636292
5126404..5126602	15	5126404	5126602	Ttc33	exon	-8987	NM_026213	0.422656	0.96808	0.327799	0.626554	0.108709	0.609068	0.152836	0.184175	0.646023	0.175509	0.377541	0.489388	0.496636	0.510179	0.134343	0.436305	0.190932	0.23861
5128797..5128995	8	5128797	5128995	Slc10a2	Intergenic	-23609	NM_011388	0.774869	0.871272	0.1639	0.501243	0.108709	1.46176	1.06985	0.184175	1.29205	0.292514	0.679573	0.0978776	0	0.425149	0.268685	0.490843	0	0.397683
5129916..5130114	5	5129916	5130114	Cdk14	intron	136053	NM_011074	0.0704426	0.193616	0	0.125311	0	0.609068	0.458509	0.920876	0	0.468023	0	0	0	0.255089	0.134343	0.0545381	0.0954659	0.23861
5132304..5132502	17	5132304	5132502	Arid1b	intron	137329	NM_001085355	0	0.193616	0	0.751865	0.543546	0.121814	0	0.368351	0	0.234012	0.226524	0.0978776	0	0.340119	0	0.272691	0.190932	0
5133710..5133908	5	5133710	5133908	Cdk14	intron	132259	NM_011074	1.12708	1.06489	0.655598	2.38091	0.760964	0.730881	2.59822	0.920876	0.484517	1.40407	0.755081	1.85967	1.48991	1.19042	0.671713	0.599919	1.14559	1.59073
5134731..5135192	16	5134731	5135192	Ppl	Intergenic	-2388	NM_008909	0.211328	0.290424	0	0.877176	0.108709	0.730881	0.458509	0.368351	0.161506	0.468023	0.0755081	0.195755	0.165545	0.17006	0.268685	0.327229	0.286398	0
5135150..5135591	19	5135150	5135591	Klc2	intron	-16963	NM_008451	0.493098	0.096808	0.327799	0.125311	0	0.487254	0	0.368351	0.161506	0.234012	0.302032	0.293633	0.331091	0.0850298	0.268685	0.163614	0.286398	0.23861
5135281..5135584	X	5135281	5135584	Mycs	Intergenic	-89050	NM_010850	0.211328	0.096808	0	0.375932	0.108709	0.121814	1.06985	0.184175	0	0.40952	0.226524	0.489388	0.662182	0.425149	0.53737	0.218153	0.47733	0.23861
5135421..5135996	15	5135421	5135996	Ttc33	5' UTR	149	NM_026213	2.18372	2.4202	1.3112	1.50373	1.08709	2.07083	3.66807	1.10505	0.323011	0.994549	1.35915	1.7618	0.993273	0.595209	0.940398	0.981686	1.24106	1.19305
5135452..5135650	8	5135452	5135650	Slc10a2	Intergenic	-30264	NM_011388	3.87434	5.71167	4.75309	4.51119	4.13095	5.60342	5.96062	3.86768	2.26108	3.45167	2.56728	2.74057	1.32436	2.38083	5.23936	2.2906	2.67305	2.30656
5136290..5136599	16	5136290	5136599	Ppl	Intergenic	-3871	NM_008909	0.140885	0.193616	0	0.125311	0.217418	0.243627	0	0.920876	0.323011	0.175509	0.151016	0.0978776	0.662182	0.255089	0.403028	0.272691	0	0.0795365
5136714..5136928	6	5136714	5136928	Pon1	intron	7125	NM_011134	0.0704426	0.290424	0.1639	0.375932	0.108709	0.365441	0	0.184175	0.323011	0.643532	0.0755081	0.195755	0.662182	0.0850298	0.134343	0.218153	0.381864	0.159073
5136753..5136951	16	5136753	5136951	Ppl	Intergenic	-4278	NM_008909	0.211328	0.096808	0	0.375932	0.108709	0.365441	0	0.736701	0	0.468023	0.528557	1.07665	0.662182	0.680239	0	1.03622	0.286398	0.397683
5137202..5137400	13	5137202	5137400	Akr1e1	Intergenic	-528891	NM_018859	0	0	0	0	0	0	0	0	0	0.117006	0.302032	0	0	0	0	0.109076	0	0.23861
5137484..5137682	11	5137484	5137682	Kremen1	intron	24030	NM_032396	1.76107	3.87232	3.76969	3.38339	2.71773	4.01985	4.73793	2.57845	0.969034	3.04215	2.18974	3.32784	3.642	3.1461	4.56765	1.96337	2.19572	2.94285
5137935..5138133	15	5137935	5138133	Ttc33	intron	2474	NM_026213	0.0704426	0.193616	0.327799	0	0	0	0.458509	1.65758	0.484517	0.40952	0.0755081	0.39151	0.165545	0.0850298	0.53737	0.218153	0.190932	0.318146
5138080..5138278	19	5138080	5138278	Klc2	intron	-19771	NM_008451	0.0704426	0	0	0.751865	0.108709	0.852695	0	0.184175	0	0.117006	0.377541	0.195755	0.496636	0	0	0.381767	0.190932	0
5138502..5139917	6	5138502	5139917	Pon1	intron	4736	NM_011134	3.66302	3.5819	2.62239	4.13526	1.30451	3.77622	3.51524	1.4734	2.26108	2.45712	1.8877	1.07665	1.98655	1.95569	2.14948	1.36345	1.62292	1.51119
5139502..5139700	17	5139502	5139700	Arid1b	intron	144527	NM_001085355	0.352213	0.290424	0	0.751865	0.434836	0.243627	0	0	0	0.643532	0.528557	0.978776	1.48991	0.0850298	0.53737	0.272691	0.954659	0.556756
5141213..5141411	18	5141213	5141411	Gm26682	Intergenic	24417	NR_153824	0.563541	0.096808	0.1639	0	0.217418	0.121814	0.305673	0.184175	0.323011	0.175509	0.151016	0.39151	0	0	1.20908	0.436305	0	0.159073
5141929..5142127	17	5141929	5142127	Arid1b	intron	146954	NM_001085355	0.0704426	0.193616	0.327799	0.250622	0.326127	0.121814	0.152836	0.368351	0.161506	0.351017	0.0755081	0.195755	0.165545	0.340119	0.134343	0.0545381	0.381864	0.0795365
5142983..5143181	3	5142983	5143181	Gm17308	Intergenic	52806	NR_153343	0.563541	0.290424	0.655598	0.250622	0.434836	0	0	0	0	0.351017	1.13262	0.39151	0.165545	0.17006	0.134343	0.599919	0.47733	0.477219
5143640..5143838	6	5143640	5143838	Pon1	exon	207	NM_011134	1.4793	0.387232	0.327799	0.250622	0.108709	0.243627	0.458509	0.552526	0.484517	0.526526	0.981606	0.685143	0.496636	0.425149	0.806055	0.545381	0.47733	0.795365
5144284..5144482	12	5144284	5144482	Atad2b	exon	220224	NM_001099628	0.281771	0.193616	0.491699	0.375932	0.108709	0	0.917018	0.184175	0.323011	0.117006	0.0755081	0.39151	0.331091	0.0850298	0	0.0545381	0.190932	0.23861
5144513..5144711	12	5144513	5144711	Atad2b	exon	220453	NM_001099628	2.74726	4.64678	6.71988	4.76181	3.91353	5.48161	11.4627	6.63031	4.84517	2.74964	3.02032	3.32784	3.47645	2.04072	6.17976	1.90883	3.24584	2.3861
5145720..5145918	1	5145720	5145918	Atp6v1h	intron	72652	NM_133826	0.0704426	0.193616	0.327799	0.250622	0.108709	0.121814	0	0.368351	0	0.234012	0.226524	0.293633	0	0.680239	0.134343	0.163614	0.381864	0.0795365
5145865..5146172	11	5145865	5146172	Kremen1	intron	15594	NM_032396	0.211328	0.290424	0	0	0.760964	0.243627	0.305673	1.4734	0.161506	0.117006	0.377541	0.0978776	0	0.17006	0.134343	0.109076	0.381864	0
5146847..5147314	16	5146847	5147314	Sec14l5	promoter-TSS	-121	NM_001127725	0.0704426	0.48404	0	0.751865	0.434836	0	0	0.184175	0.323011	0.292514	0	0.195755	0.165545	0.0850298	0	0.0545381	0.190932	0.159073
5147751..5147949	6	5147751	5147949	Pon1	Intergenic	-3904	NM_011134	0.352213	0.290424	0	0	0	0.121814	1.22269	0.184175	0	0.292514	0	0.195755	0.165545	0	0.134343	0.0545381	0.190932	0.159073
5147830..5148028	13	5147830	5148028	Akr1e1	Intergenic	-539519	NM_018859	0	0.096808	0.1639	0	0.108709	0.852695	0.305673	0	0.484517	0.468023	0.377541	0.39151	0	0.255089	0.134343	0.436305	0.190932	0.397683
5149791..5150325	6	5149791	5150325	Pon1	Intergenic	-6112	NM_011134	0.211328	0	0.1639	0	0.217418	0	0.305673	1.10505	0.323011	0.175509	0.151016	0	0.496636	0.340119	0	0	0.190932	0.0795365
5150449..5150647	6	5150449	5150647	Pon1	Intergenic	-6602	NM_011134	0.563541	0.387232	0.655598	0	0.217418	0.121814	0	0.736701	0	0.292514	0.302032	0.489388	0.496636	0.255089	0.671713	0.436305	0.381864	0.0795365
5150493..5150691	16	5150493	5150691	Sec14l5	intron	3390	NM_001127725	3.16992	3.77551	2.95019	2.38091	0.978382	3.65441	3.51524	2.2101	3.71463	1.9891	1.13262	2.25118	1.15882	0.850298	2.01514	1.36345	1.33652	1.7498
[truncated: 120,671 more rows]
