# Supplementary material for: Integrated chromatin and transcriptomic profiling reveals sex-specific mechanisms of gene regulation in hepatic nutrient responses
Source: PLoS Biol. 2026 Feb 12;24(2):e3003601. doi: 10.1371/journal.pbio.3003601 (PMC12900309; doi:10.1371/journal.pbio.3003601)
Supplement: S5 Table — (XLSX) [file pbio.3003601.s005.xlsx]

## Sheet: Sheet1
Prime name	Sequence	Purpose
ChIP_Site1_F	TAGTGTACAGGGGCTGGTGA	ChIP-qPCT
ChIP_Site1_R	ACCATGTGGTTGCTGGGATT	ChIP-qPCT
ChIP_Site2_F	GTCCAGGCTGAGTCACTGAA	ChIP-qPCT
ChIP_Site2_R	AGGCAAAGGCTCTACCACTG	ChIP-qPCT
ChIP_Site3_F	CATTCTGCCCAGCAAGCATC	ChIP-qPCT
ChIP_Site3_R	CAATGGGCGTACTGGACTCA	ChIP-qPCT
ChIP_NC_F	GGGTCTTCCTGCTCAAAGGG	ChIP-qPCT
ChIP_NC_R	TCACAGGTTTGGATGCCCAG	ChIP-qPCT
