# Supplementary material for: Integrated chromatin and transcriptomic profiling reveals sex-specific mechanisms of gene regulation in hepatic nutrient responses
Source: PLoS Biol. 2026 Feb 12;24(2):e3003601. doi: 10.1371/journal.pbio.3003601 (PMC12900309; doi:10.1371/journal.pbio.3003601)
Supplement: S1 Data — (XLSX) [file pbio.3003601.s006.xlsx]

## Sheet: figure 5C
Figure 5C
	Chow
Male	0.329414	0.375677	1.44833	0.713049	1.84663	1.2869
Female	3.36088	5.62709	2.55517	2.81985	8.84388
	WD
Male	1.47591	2.08109	1.80955	7.22561	3.6189	1.0647
Female	22.0461	32.5734	10.1893	13.6714	25.2988
	HFD
Male	2.7543	2.823	4.26532	3.40047	3.79253	3.68251	3.18841	4.01885
Female	5.23506	7.18009	34.0458	34.9771	9.11721

## Sheet: figure 5D
Figure 5D
	Female Vehicle_mouse1	Female Vehicle_mouse2	Female Vehicle_mouse3	Female Vehicle_mouse4	Female Vehicle_mouse5	Female Vehicle_mouse6	Female Vehicle_mouse7	Female Vehicle_mouse8
	0.20666	0.333654	0.140398	0.370515	0.536748	0.0516246	0.080918	0.203678
	Female_GW3965_mouse1	Female_GW3965_mouse2	Female_GW3965_mouse3	Female_GW3965_mouse4	Female_GW3965_mouse5	Female_GW3965_mouse6	Female_GW3965_mouse7
	0.249836	0.359345	1.44977	0.617428	2.40048	0.72329	1.97331
	Male_Vehicle_mouse1	Male_Vehicle_mouse2	Male_Vehicle_mouse3	Male_Vehicle_mouse4	Male_Vehicle_mouse5	Male_Vehicle_mouse6	Male_Vehicle_mouse7	Male_Vehicle_mouse8
	0.0511234	0	0.0232754	0.0239251	0.0395143	0.107479	0.105948	0.103689
	Male_GW3965_mouse1	Male_GW3965_mouse2	Male_GW3965_mouse3	Male_GW3965_mouse4	Male_GW3965_mouse5	Male_GW3965_mouse6	Male_GW3965_mouse7	Male_GW3965_mouse8
	0.0970249	0.0158874	0.894821	0.0266159	0.216093	0.202768	0.879759	0.317167

## Sheet: figure 5G
Figure 5G
	AAV-TBG-GFP	AAV-TBG-GFP	AAV-TBG-GFP	AAV-TBG-GFP	AAV-TBG-GFP		AAV-TBG-ESRa	AAV-TBG-ESRa	AAV-TBG-ESRa	AAV-TBG-ESRa	AAV-TBG-ESRa
Male	1.00494	0.303997	0.785546	2.30887	0.59664		0.860937	0.119508	1.25118	0.700532	1.02773
Female	0.632038	1.24245	1.57248	1.70477	2.91053		3.36772	2.50489	2.83557	1.15293	2.91407

## Sheet: figure 5I
Figure 5I
	Ov	Te
	1.17007	0.484469
	0.599504	0.807115
	2.21571	0.411872
	0.21747	0.308113
	2.64495	0.551284
	0.721042	0.062844
	3.50685	0.207363
	1.5115	0.589478
	0.798198	0.233098
	0.8141	0.773081
	0.512008	0.062572
	0.527443

## Sheet: figure 5J
Figure 5J
	XX	XY
	0.666907	1.05222
	0.401878	3.83204
	1.31006	1.53
	2.16505	1.10658
	0.293529	0.875364
	1.73927	5.24477
	1.17007	3.50685
	0.599504	1.5115
	2.21571	0.798198
	0.21747	0.8141
	2.64495	0.512008
	0.721042	0.527443
	0.861757	2.4762
	0.239475	0.817709
	2.23637	2.514
	0.13903	5.89413
	0.381477	0.912027
	1.93142	0.522436
	0.484469	0.062844
	0.807115	0.207363
	0.411872	0.589478
	0.308113	0.233098
	0.551284	0.773081
		0.062572

## Sheet: figure 5K
Figure 5K
	Te Intact	Te GDX
	0.484469	0.861757
	0.807115	0.239475
	0.411872	2.23637
	0.308113	0.13903
	0.551284	0.381477
	0.062844	1.93142
	0.207363	2.4762
	0.589478	0.817709
	0.233098	2.514
	0.773081	5.89413
	0.062572	0.912027
		0.522436

## Sheet: figure 5L
Figure 5L
	Ov Intact	Ov GDX
	1.17007	0.666907
	0.599504	0.401878
	2.21571	1.31006
	0.21747	2.16505
	2.64495	0.293529
	0.721042	1.73927
	3.50685	1.05222
	1.5115	3.83204
	0.798198	1.53
	0.8141	1.10658
	0.512008	0.875364
	0.527443	5.24477

## Sheet: figure 6B
	WT Anti-IgG-1	WT Anti-IgG-2	WT Anti-IgG-3	WT Anti-IgG-4
Site 1	0.0442373	1.82704	0.565358	0.557017
Site 2	0.193827	0.915722	0.566301	1.38368
Site 3	2.64653	3.10639	1.31576	1.20508
	KO Anti-IgG-1	KO Anti-IgG-2	KO Anti-IgG-3	KO Anti-IgG-4
Site 1	0.97529	0.363495	0.929095	0.714414
Site 2	0.684584	0.118192	0.958476	1.38467
Site 3	0.664898	1.45755	0.761033	2.2562
	WT Anti-NFY-1	WT Anti-NFY-2	WT Anti-NFY-3	WT Anti-NFY-4
Site 1	4.46687	7.69662	7.18435	7.19886
Site 2	7.08148	10.8136	8.43549	9.12901
Site 3	6.29987	9.13682	6.08761	7.98932
	KO Anti-NFY-1	KO Anti-NFY-2	KO Anti-NFY-3	KO Anti-NFY-4
Site 1	0.909551	2.18619	0.770598	2.00461
Site 2	0.948318	1.55012	1.36642	1.83869
Site 3	0.547499	0.58723	1.31834	1.98108

## Sheet: figure 6C
Figure 6C
		Male WT1	Male WT2	Male WT3	Male KO1	Male KO2	Male KO3
	GW3965	1.14122	0.807802	1.05097	0.183782	0.656139	0.607692

## Sheet: figure 6D
Figure 6D
nM	0			1			2.5			5			10			15			20			50
Relative expression	0.837641	1.08545	1.07691	1.17311	0.79676	0.851717	0.664174	0.695333	0.903156	0.682407	0.712022	0.812986	0.42558	0.360504	0.486422	0.351022	0.220055	0.308612	0.545358	0.425827	0.297332	0.135149	0.175055	0.439487

[truncated: 6 more sheets: figure 6E, figure 6F, figure S4H, figure S4I, figure S5A, figure S5B]
